# Supplementary material for: Population-scale sequencing resolves determinants of persistent EBV DNA
Source: Nature. 2026 Jan 28;650(8102):664–72. doi: 10.1038/s41586-025-10020-2 (PMC12888827; doi:10.1038/s41586-025-10020-2)
Supplement: Supplementary file 3 — Supplementary Tables 1–8 [file 41586_2025_10020_MOESM3_ESM.zip]

Archive with 9 entries (9 files):
- 2025-05-12670D-s3/Supplementary-Table-legends.docx
- 2025-05-12670D-s3/SuppTable1-Serology-DNAemia-crosstabs.xlsx
- 2025-05-12670D-s3/SuppTable2-Immunosuppressive-drugs-list.xlsx
- 2025-05-12670D-s3/SuppTable3-PheWAS-full-summary-updated.xlsx
- 2025-05-12670D-s3/SuppTable4-Gene-Hits.xlsx
- 2025-05-12670D-s3/SuppTable5-Gene-set-analysis.xlsx
- 2025-05-12670D-s3/SuppTable6-HLA-Associations.xlsx
- 2025-05-12670D-s3/SuppTable7-Peptides.xlsx
- 2025-05-12670D-s3/SuppTable8-EBV_VUS.xlsx
