# Supplementary material for: Population-scale sequencing resolves determinants of persistent EBV DNA
Source: Nature. 2026 Jan 28;650(8102):664–72. doi: 10.1038/s41586-025-10020-2 (PMC12888827; doi:10.1038/s41586-025-10020-2)
Supplement: Supplementary file 3 — Supplementary Tables 1–8 [file 41586_2025_10020_MOESM3_ESM.zip › 2025-05-12670D-s3/SuppTable1-Serology-DNAemia-crosstabs.xlsx]

## Sheet: ED Table 1
Covariate	Category	EBV DNAemia	EBV seronegative (n = 489)	EBV seropositive (n = 8,718)	Overall (n = 9,207)
Age	Mean (SD)	EBV DNA-	57 (8.40)	56.4 (8.16)	56.5 (8.18)
		EBV DNA+	58 [40, 70]	58 [40, 70]	57.7 (7.83)
	Median [min, MAX]	EBV DNA-	56 (4.24)	57.7 (7.83)	58 [40, 70]
		EBV DNA+	56 [53, 59]	59 [40, 70]	59 [40, 70]
Sex	Male	EBV DNA-	266 (54.40%)	3350 (38.43%)	3616 (39.27%)
		EBV DNA+	2 (0.41%)	438 (5.02%)	440 (4.78%)
	Female	EBV DNA-	221 (45.19%)	4513 (51.77%)	4734 (51.42%)
		EBV DNA+	0 (0%)	417 (4.78%)	417 (4.53%)
Genetic Ancestry	AFR	EBV DNA-	2 (0.41%)	134 (1.54%)	136 (1.48%)
		EBV DNA+	0 (0%)	16 (0.18%)	16 (0.17%)
	AMR	EBV DNA-	1 (0.20%)	9 (0.10%)	10 (0.11%)
		EBV DNA+	0 (0%)	3 (0.03%)	3 (0.03%)
	ASJ	EBV DNA-	6 (1.23%)	42 (0.48%)	48 (0.52%)
		EBV DNA+	0 (0%)	3 (0.03%)	3 (0.03%)
	EAS	EBV DNA-	0 (0%)	42 (0.48%)	42 (0.46%)
		EBV DNA+	0 (0%)	6 (0.07%)	6 (0.07%)
	NFE	EBV DNA-	473 (96.73%)	7463 (85.60%)	7936 (86.20%)
		EBV DNA+	1 (0.20%)	801 (9.19%)	802 (8.71%)
	SAS	EBV DNA-	5 (1.02%)	173 (1.98%)	178 (1.93%)
		EBV DNA+	1 (0.20%)	26 (0.30%)	27 (0.29%)
Immunosuppressed	No	EBV DNA-	475 (97.14%)	7603 (87.21%)	8078 (87.74%)
		EBV DNA+	2 (0.41%)	831 (9.53%)	833 (9.05%)
	Yes	EBV DNA-	12 (2.45%)	260 (2.98%)	272 (2.95%)
		EBV DNA+	0 (0%)	24 (0.28%)	24 (0.26%)
Socioeconomic status	Low idx	EBV DNA-	422 (86.30%)	6324 (72.54%)	6746 (73.27%)
		EBV DNA+	2 (0.41%)	688 (7.89%)	690 (7.49%)
	High idx	EBV DNA-	65 (13.29%)	1539 (17.65%)	1604 (17.42%)
		EBV DNA+	0 (0%)	167 (1.92%)	167 (1.81%)
