# Supplementary material for: Population-scale sequencing resolves determinants of persistent EBV DNA
Source: Nature. 2026 Jan 28;650(8102):664–72. doi: 10.1038/s41586-025-10020-2 (PMC12888827; doi:10.1038/s41586-025-10020-2)
Supplement: Supplementary file 3 — Supplementary Tables 1–8 [file 41586_2025_10020_MOESM3_ESM.zip › 2025-05-12670D-s3/SuppTable2-Immunosuppressive-drugs-list.xlsx]

## Sheet: ED Table 2
ukb_coding	drug_name	ID_RxNorm	AlternateName_RxNorm
1140853854	gentamicin+hydrocortisone acetate 0.3%/1% ear drops
1140854834	fluocortolone
1140868364	prednisone	1551099
1140868426	triamcinolone	903963
1140869552	melphalan	1301267
1140869594	chlorambucil	1390051
1140869604	cyclophosphamide	1310317
1140869772	fluorouracil	955632
1140869774	fluoro-uracil 250mg capsule
1140869778	efudix cream
1140869782	etoposide	1350504
1140869842	mercaptopurine	1436650
1140869844	puri-nethol 50mg tablet
1140869848	methotrexate	1305058
1140869870	maxtrex 2.5mg tablet
1140869930	azathioprine	19014878
1140869952	cyclosporin product
1140869978	hydroxyurea	1377141
1140869980	hydrea 500mg capsule
1140869998	procarbazine	1351779
1140870120	wellferon 10million units/1ml injection
1140870164	tamoxifen	1436678
1140870170	nolvadex 10mg tablet
1140870176	tamofen 10mg tablet
1140870182	emblon 10mg tablet
1140870194	goserelin	1366310
1140870196	zoladex 3.6mg implant
1140870248	buserelin
1140870274	flutamide	1356461
1140874790	betamethasone	920458
1140874792	betnelan 500mcg tablet
1140874794	betnesol 500mcg soluble tablet
1140874810	cortistab 5mg tablet
1140874814	cortisyl 25mg tablet
1140874816	dexamethasone	1518254
1140874822	decadron 500micrograms tablet
1140874896	hydrocortisone	975125
1140874930	prednisolone	1550557
1140874936	deltacortril enteric 2.5mg e/c tablet
1140874940	deltastab 1mg tablet
1140874950	prednesol 5mg tablet
1140874954	hydrocortistab 20mg tablet
1140874956	hydrocortone 10mg tablet
1140874976	methylprednisolone	1506270
1140874978	medrone 2mg tablet
1140875668	chloromycetin hydrocortisone eye ointment
1140876036	neomycin+hydrocortisone 0.5%/1.5% ear drops
1140876044	neomycin+hydrocortisone 0.5%/1.5% eye/ear ointment
1140876046	neomycin+hydrocortisone 0.5%/1.5% eye/ear drops
1140876456	kerfoot hydrocortisone cream
1140878562	quinoderm+hydrocortisone cream
1140879554	estramustine
1140879922	coal tar solution+hydrocortisone 3%/0.25% cream
1140879934	coal tar extract+hydrocortisone 3%/0.25% cream
1140882822	hydrocortisone+urea
1140882824	hydrocortisone+pramoxine
1140882830	hydrocortisone+crotamiton
1140882836	vioform hydrocortisone cream
1140882840	hydrocortisone+sodium fusidate
1140882842	hydrocortisone+gentamicin
1140882844	hydrocortisone+nystatin
1140882846	hydrocortisone+potassium hydroxyquinoline
1140882848	hydrocortisone+oxytetracycline
1140882850	hydrocortisone+clioquinol
1140882864	hydrocortisone+chlorquinaldol
1140882888	hydrocortisone+chloramphenicol
1140882894	hydrocortisone+neomycin
1140882896	hydrocortisone+lignocaine
1140882902	hydrocortisone+dimethicone '350'
1140882906	hydrocortisone+clotrimazole
1140882908	hydrocortisone+miconazole
1140882914	hydrocortisone+econazole
1140882918	hydrocortisone+fusidic acid
1140883026	methylprednisolone+neomycin
1140884544	leuprorelin
1140888134	eczederm+hydrocortisone cream
1140888636	interferon alfa-2b	1380068
1140888638	interferon alfa-2a	1379969
1140909844	ciclosporin
1140909848	diethylstilbestrol	1525866
1140909864	azt - azathioprine
1140910036	mtx - methotrexate
1140910382	cya - cyclosporin
1140910424	hc - hydrocortisone
1140910484	cortisol product
1140910540	epeg - etoposide
1140910550	5fu - fluorouracil
1140910596	6mp - mercaptopurine
1140910634	deltahydrocortisone
1140910876	fludarabine	1395557
1140911642	tacrolimus	950637
1140917306	bicalutamide	1344381
1140917310	casodex 50mg tablet
1140921100	triptorelin	1343039
1140921960	fentamox 10 tablet
1140922902	roferon-a-2a 3million iu/1ml injection solution
1140923018	anastrozole	1348265
1140923022	arimidex 1mg tablet
1140923792	interferon beta-1b	713196
1140925978	mycophenolate	19068900
1140925986	cellcept 250mg capsule
1140927790	toremifene	1342346
1141145782	deflazacort
1141145896	letrozole	1315946
1141145900	femara 2.5mg tablet
1141145996	imuran 10mg tablet
1141150594	interferon beta-1a	722424
1141150596	avonex 6million iu injection (pdr for recon)+solvent
1141151424	hydrocortisone acetate+neomycin sulphate 1.5%/0.5% eye drops
1141151588	altretamine	1368823
1141157294	hydrocortisone product
1141157376	etoposide product	1350504	etpposide
1141157394	goserelin product	1366310	goserelin
1141162532	minims dexamethasone na phosphate 0.1% s-d eye drops
1141164182	temozolomide	1341149
1141165546	rebif 12million iu/0.5ml prefilled syringe
1141166294	leflunomide	1101898
1141166302	arava 10mg tablet
1141166304	arava 20mg tablet
1141166306	arava 100mg tablet
1141167174	tramazoline hydrochloride+dexamethasone isonicotinate
1141167744	neoral 10mg capsule
1141169844	dexamethasone+hypromellose 0.1%/0.5% eye drops	3171040
1141171100	exemestane	1398399
1141171104	aromasin 25mg tablet
1141171242	prograf 0.5mg capsule	950664	tacrolimus 0.5 MG Oral Capsule [Prograf]
1141172484	interferon alfa
1141172486	interferon beta
1141172616	glatiramer	751889
1141172620	copaxone 20mg injection (pdr for recon)
1141173030	capecitabine	1337620
1141173034	xeloda 150mg tablet
1141173346	cortisone	1507705
1141173926	sirolimus	19034726
1141174548	dexamethasone+tobramycin
1141176864	peginterferon alfa-2b	1797155
1141179842	tacrolimus monohydrate 0.03% ointment
1141179846	protopic 0.03% ointment
1141180066	anakinra	1114375
1141180094	rapamune 1mg tablet
1141181020	ciclosporin product
1141181062	hydrocortisone+dimeticone '350'
1141181502	peginterferon alfa-2a	1714165
1141181506	pegasys 180micrograms/0.5ml injection prefilled syringe
1141181610	hydrocortisone+pramocaine
1141185284	imatinib	1304107
1141186082	bexarotene	1389888
1141186084	targretin 75mg capsule	1389889	bexarotene 75 MG Oral Capsule [Targretin]
1141188588	adalimumab	1119119
1141188594	humira 40mg injection solution 0.8ml prefilled syringe
1141188640	avonex 6million iu/0.5ml prefilled syringe
1141188642	avonex 30micrograms/0.5ml prefilled syringe
1141189254	rebif 22micrograms/0.5ml prefilled syringe	19129200	0.5 ML interferon beta-1a 0.044 MG/ML Prefilled Syringe [Rebif]
1141189256	rebif 44micrograms/0.5ml prefilled syringe	19129196	0.5 ML interferon beta-1a 0.088 MG/ML Prefilled Syringe [Rebif]
1141189464	exe-cort hydrocortisone 1% cream
1141189852	decapeptyl sr 3mg injection (pdr for recon)+diluent
1141190734	fulvestrant	1304044
1141190736	faslodex 50mg/ml solution for injection 5ml p/f syringe
1141194840	hydrocortisone+lidocaine
1141195044	hydroxycarbamide
1141200438	imatinib 100mg tablet
1141200440	glivec 100mg tablet
1141200446	mycophenolic acid 180mg gastro-resistant tablet
1141200450	myfortic 180mg gastro-resistant tablet
1141201130	efalizumab	936429
2018943436	csa - cyclosporin a
2018943438	cya - cyclosporin a
2038459888	cyclosporin
2038459890	cyclosporin a
