# Supplementary material for: Population-scale sequencing resolves determinants of persistent EBV DNA
Source: Nature. 2026 Jan 28;650(8102):664–72. doi: 10.1038/s41586-025-10020-2 (PMC12888827; doi:10.1038/s41586-025-10020-2)
Supplement: Supplementary file 3 — Supplementary Tables 1–8 [file 41586_2025_10020_MOESM3_ESM.zip › 2025-05-12670D-s3/SuppTable3-PheWAS-full-summary-updated.xlsx]

## Sheet: A | All UKB Phenotypes
raw_phenotype	PlainEnglishName	Root	type
120000	120000#Ever had osteoarthritis affecting one or more joints (e.g. hip knee shoulder)	Chapter XIII Diseases of the musculoskeletal system and connective tissue	binary
120001	120001#Ever had rheumatoid arthritis affecting one or more joints	Chapter XIII Diseases of the musculoskeletal system and connective tissue	binary
120002	120002#Ever had cancer pain	Chapter II Neoplasms	binary
120003	120003#Ever had carpal tunnel syndrome	Chapter VI Diseases of the nervous system	binary
120004	120004#Ever had complex regional pain syndrome (also known as CRPS)	Chapter VI Diseases of the nervous system	binary
120005	120005#Ever had chronic post-surgical pain	Chapter XVIII Symptoms signs and abnormal clinical and laboratory findings not elsewhere classified	binary
120007	120007#Ever had diabetes (Type I or Type II)	Chapter IV Endocrine nutritional and metabolic diseases	binary
120008	120008#Ever had any cause of nerve damage/neuropathy other than diabetic neuropathy	Chapter VI Diseases of the nervous system	binary
120009	120009#Ever had fibromyalgia syndrome	Chapter XIII Diseases of the musculoskeletal system and connective tissue	binary
120010	120010#Ever had chronic Fatigue Syndrome or Myalgic Encephalomyelitis (M.E.)	Chapter VI Diseases of the nervous system	binary
120011	120011#Ever had gout	Chapter XIII Diseases of the musculoskeletal system and connective tissue	binary
120017	120017#Ever had pelvic pain	Chapter XVIII Symptoms signs and abnormal clinical and laboratory findings not elsewhere classified	binary
120018	120018#Ever had post herpetic neuralgia (pain after shingles)	Chapter XVIII Symptoms signs and abnormal clinical and laboratory findings not elsewhere classified	binary
130001	130001#Source of report of A00 (Cholera)	Chapter I Certain infectious and parasitic diseases	binary
130003	130003#Source of report of A01 (Typhoid and paratyphoid fevers)	Chapter I Certain infectious and parasitic diseases	binary
130005	130005#Source of report of A02 (Other salmonella infections)	Chapter I Certain infectious and parasitic diseases	binary
130007	130007#Source of report of A03 (Shigellosis)	Chapter I Certain infectious and parasitic diseases	binary
130009	130009#Source of report of A04 (Other bacterial intestinal infections)	Chapter I Certain infectious and parasitic diseases	binary
130011	130011#Source of report of A05 (Other bacterial foodborne intoxications not elsewhere classified)	Chapter I Certain infectious and parasitic diseases	binary
130013	130013#Source of report of A06 (Amoebiasis)	Chapter I Certain infectious and parasitic diseases	binary
130015	130015#Source of report of A07 (Other protozoal intestinal diseases)	Chapter I Certain infectious and parasitic diseases	binary
130017	130017#Source of report of A08 (Viral and other specified intestinal infections)	Chapter I Certain infectious and parasitic diseases	binary
130019	130019#Source of report of A09 (Other gastroenteritis and colitis of infectious and unspecified origin)	Chapter I Certain infectious and parasitic diseases	binary
130021	130021#Source of report of A15 (Respiratory tuberculosis bacteriologically and histologically confirmed)	Chapter I Certain infectious and parasitic diseases	binary
130023	130023#Source of report of A16 (Respiratory tuberculosis not confirmed bacteriologically or histologically)	Chapter I Certain infectious and parasitic diseases	binary
130025	130025#Source of report of A17 (Tuberculosis of nervous system)	Chapter I Certain infectious and parasitic diseases	binary
130027	130027#Source of report of A18 (Tuberculosis of other organs)	Chapter I Certain infectious and parasitic diseases	binary
130029	130029#Source of report of A19 (Miliary tuberculosis)	Chapter I Certain infectious and parasitic diseases	binary
130037	130037#Source of report of A23 (Brucellosis)	Chapter I Certain infectious and parasitic diseases	binary
130043	130043#Source of report of A26 (Erysipeloid)	Chapter I Certain infectious and parasitic diseases	binary
130045	130045#Source of report of A27 (Leptospirosis)	Chapter I Certain infectious and parasitic diseases	binary
130047	130047#Source of report of A28 (Other zoonotic bacterial diseases not elsewhere classified)	Chapter I Certain infectious and parasitic diseases	binary
130051	130051#Source of report of A31 (Infection due to other mycobacteria)	Chapter I Certain infectious and parasitic diseases	binary
130053	130053#Source of report of A32 (Listeriosis)	Chapter I Certain infectious and parasitic diseases	binary
130059	130059#Source of report of A35 (Other tetanus)	Chapter I Certain infectious and parasitic diseases	binary
130061	130061#Source of report of A36 (Diphtheria)	Chapter I Certain infectious and parasitic diseases	binary
130063	130063#Source of report of A37 (Whooping cough)	Chapter I Certain infectious and parasitic diseases	binary
130065	130065#Source of report of A38 (Scarlet fever)	Chapter I Certain infectious and parasitic diseases	binary
130067	130067#Source of report of A39 (Meningococcal infection)	Chapter I Certain infectious and parasitic diseases	binary
130069	130069#Source of report of A40 (Streptococcal sepsis)	Chapter I Certain infectious and parasitic diseases	binary
130071	130071#Source of report of A41 (Other sepsis)	Chapter I Certain infectious and parasitic diseases	binary
130073	130073#Source of report of A42 (Actinomycosis)	Chapter I Certain infectious and parasitic diseases	binary
130079	130079#Source of report of A46 (Erysipelas)	Chapter I Certain infectious and parasitic diseases	binary
130081	130081#Source of report of A48 (Other bacterial diseases not elsewhere classified)	Chapter I Certain infectious and parasitic diseases	binary
130083	130083#Source of report of A49 (Bacterial infection of unspecified site)	Chapter I Certain infectious and parasitic diseases	binary
130135	130135#Source of report of A80 (Acute poliomyelitis)	Chapter I Certain infectious and parasitic diseases	binary
130137	130137#Source of report of A81 (Atypical virus infections of central nervous system)	Chapter I Certain infectious and parasitic diseases	binary
130139	130139#Source of report of A82 (Rabies)	Chapter I Certain infectious and parasitic diseases	binary
130141	130141#Source of report of A83 (Mosquito-borne viral encephalitis)	Chapter I Certain infectious and parasitic diseases	binary
130145	130145#Source of report of A85 (Other viral encephalitis not elsewhere classified)	Chapter I Certain infectious and parasitic diseases	binary
130147	130147#Source of report of A86 (Unspecified viral encephalitis)	Chapter I Certain infectious and parasitic diseases	binary
130149	130149#Source of report of A87 (Viral meningitis)	Chapter I Certain infectious and parasitic diseases	binary
130151	130151#Source of report of A88 (Other viral infections of central nervous system not elsewhere classified)	Chapter I Certain infectious and parasitic diseases	binary
130153	130153#Source of report of A89 (Unspecified viral infection of central nervous system)	Chapter I Certain infectious and parasitic diseases	binary
130155	130155#Source of report of A90 (Dengue fever [classical dengue])	Chapter I Certain infectious and parasitic diseases	binary
130159	130159#Source of report of A92 (Other mosquito-borne viral fevers)	Chapter I Certain infectious and parasitic diseases	binary
130165	130165#Source of report of A95 (Yellow fever)	Chapter I Certain infectious and parasitic diseases	binary
130169	130169#Source of report of A97 (Dengue)	Chapter I Certain infectious and parasitic diseases	binary
130175	130175#Source of report of B00 (Herpesviral [herpes simplex] infections)	Chapter I Certain infectious and parasitic diseases	binary
130177	130177#Source of report of B01 (Varicella [chickenpox])	Chapter I Certain infectious and parasitic diseases	binary
130179	130179#Source of report of B02 (Zoster [herpes zoster])	Chapter I Certain infectious and parasitic diseases	binary
130181	130181#Source of report of B03 (Smallpox)	Chapter I Certain infectious and parasitic diseases	binary
130185	130185#Source of report of B05 (Measles)	Chapter I Certain infectious and parasitic diseases	binary
130187	130187#Source of report of B06 (Rubella [German measles])	Chapter I Certain infectious and parasitic diseases	binary
130189	130189#Source of report of B07 (Viral warts)	Chapter I Certain infectious and parasitic diseases	binary
130191	130191#Source of report of B08 (Other viral infections characterized by skin and mucous membrane lesions not elsewhere classified)	Chapter I Certain infectious and parasitic diseases	binary
130193	130193#Source of report of B09 (Unspecified viral infection characterized by skin and mucous membrane lesions)	Chapter I Certain infectious and parasitic diseases	binary
130195	130195#Source of report of B15 (Acute hepatitis A)	Chapter I Certain infectious and parasitic diseases	binary
130197	130197#Source of report of B16 (Acute hepatitis B)	Chapter I Certain infectious and parasitic diseases	binary
130199	130199#Source of report of B17 (Other acute viral hepatitis)	Chapter I Certain infectious and parasitic diseases	binary
130201	130201#Source of report of B18 (Chronic viral hepatitis)	Chapter I Certain infectious and parasitic diseases	binary
130203	130203#Source of report of B19 (Unspecified viral hepatitis)	Chapter I Certain infectious and parasitic diseases	binary
130205	130205#Source of report of B20 (Human immunodeficiency virus [HIV] disease resulting in infectious and parasitic diseases)	Chapter I Certain infectious and parasitic diseases	binary
130207	130207#Source of report of B21 (Human immunodeficiency virus [HIV] disease resulting in malignant neoplasms)	Chapter I Certain infectious and parasitic diseases	binary
130209	130209#Source of report of B22 (Human immunodeficiency virus [HIV] disease resulting in other specified diseases)	Chapter I Certain infectious and parasitic diseases	binary
130211	130211#Source of report of B23 (Human immunodeficiency virus [HIV] disease resulting in other conditions)	Chapter I Certain infectious and parasitic diseases	binary
130213	130213#Source of report of B24 (Unspecified human immunodeficiency virus [HIV] disease)	Chapter I Certain infectious and parasitic diseases	binary
130215	130215#Source of report of B25 (Cytomegaloviral disease)	Chapter I Certain infectious and parasitic diseases	binary
130217	130217#Source of report of B26 (Mumps)	Chapter I Certain infectious and parasitic diseases	binary
130219	130219#Source of report of B27 (Infectious mononucleosis)	Chapter I Certain infectious and parasitic diseases	binary
130221	130221#Source of report of B30 (Viral conjunctivitis)	Chapter I Certain infectious and parasitic diseases	binary
130223	130223#Source of report of B33 (Other viral diseases not elsewhere classified)	Chapter I Certain infectious and parasitic diseases	binary
130225	130225#Source of report of B34 (Viral infection of unspecified site)	Chapter I Certain infectious and parasitic diseases	binary
130227	130227#Source of report of B35 (Dermatophytosis)	Chapter I Certain infectious and parasitic diseases	binary
130229	130229#Source of report of B36 (Other superficial mycoses)	Chapter I Certain infectious and parasitic diseases	binary
130231	130231#Source of report of B37 (Candidiasis)	Chapter I Certain infectious and parasitic diseases	binary
130235	130235#Source of report of B39 (Histoplasmosis)	Chapter I Certain infectious and parasitic diseases	binary
130245	130245#Source of report of B44 (Aspergillosis)	Chapter I Certain infectious and parasitic diseases	binary
130251	130251#Source of report of B47 (Mycetoma)	Chapter I Certain infectious and parasitic diseases	binary
130253	130253#Source of report of B48 (Other mycoses not elsewhere classified)	Chapter I Certain infectious and parasitic diseases	binary
130255	130255#Source of report of B49 (Unspecified mycosis)	Chapter I Certain infectious and parasitic diseases	binary
130257	130257#Source of report of B50 (Plasmodium falciparum malaria)	Chapter I Certain infectious and parasitic diseases	binary
130259	130259#Source of report of B51 (Plasmodium vivax malaria)	Chapter I Certain infectious and parasitic diseases	binary
130265	130265#Source of report of B54 (Unspecified malaria)	Chapter I Certain infectious and parasitic diseases	binary
130267	130267#Source of report of B55 (Leishmaniasis)	Chapter I Certain infectious and parasitic diseases	binary
130273	130273#Source of report of B58 (Toxoplasmosis)	Chapter I Certain infectious and parasitic diseases	binary
130275	130275#Source of report of B59 (Pneumocystosis)	Chapter I Certain infectious and parasitic diseases	binary
130277	130277#Source of report of B60 (Other protozoal diseases not elsewhere classified)	Chapter I Certain infectious and parasitic diseases	binary
130281	130281#Source of report of B65 (Schistosomiasis [bilharziasis])	Chapter I Certain infectious and parasitic diseases	binary
130293	130293#Source of report of B71 (Other cestode infections)	Chapter I Certain infectious and parasitic diseases	binary
130297	130297#Source of report of B73 (Onchocerciasis)	Chapter I Certain infectious and parasitic diseases	binary
130303	130303#Source of report of B76 (Hookworm diseases)	Chapter I Certain infectious and parasitic diseases	binary
130305	130305#Source of report of B77 (Ascariasis)	Chapter I Certain infectious and parasitic diseases	binary
130311	130311#Source of report of B80 (Enterobiasis)	Chapter I Certain infectious and parasitic diseases	binary
130313	130313#Source of report of B81 (Other intestinal helminthiases not elsewhere classified)	Chapter I Certain infectious and parasitic diseases	binary
130315	130315#Source of report of B82 (Unspecified intestinal parasitism)	Chapter I Certain infectious and parasitic diseases	binary
130317	130317#Source of report of B83 (Other helminthiases)	Chapter I Certain infectious and parasitic diseases	binary
130319	130319#Source of report of B85 (Pediculosis and phthiriasis)	Chapter I Certain infectious and parasitic diseases	binary
130321	130321#Source of report of B86 (Scabies)	Chapter I Certain infectious and parasitic diseases	binary
130325	130325#Source of report of B88 (Other infestations)	Chapter I Certain infectious and parasitic diseases	binary
130329	130329#Source of report of B90 (Sequelae of tuberculosis)	Chapter I Certain infectious and parasitic diseases	binary
130331	130331#Source of report of B91 (Sequelae of poliomyelitis)	Chapter I Certain infectious and parasitic diseases	binary
130335	130335#Source of report of B94 (Sequelae of other and unspecified infectious and parasitic diseases)	Chapter I Certain infectious and parasitic diseases	binary
130337	130337#Source of report of B95 (Streptococcus and staphylococcus as the cause of diseases classified to other chapters)	Chapter I Certain infectious and parasitic diseases	binary
130339	130339#Source of report of B96 (Other specified bacterial agents as the cause of diseases classified to other chapters)	Chapter I Certain infectious and parasitic diseases	binary
130341	130341#Source of report of B97 (Viral agents as the cause of diseases classified to other chapters)	Chapter I Certain infectious and parasitic diseases	binary
130343	130343#Source of report of B98 (Other specified infectious agents as the cause of diseases classified to other chapters)	Chapter I Certain infectious and parasitic diseases	binary
130345	130345#Source of report of B99 (Other and unspecified infectious diseases)	Chapter I Certain infectious and parasitic diseases	binary
130623	130623#Source of report of D50 (Iron deficiency anaemia)	Chapter III Diseases of the blood and blood-forming organs and certain disorders involving the immune mechanism	binary
130625	130625#Source of report of D51 (Vitamin B12 deficiency anaemia)	Chapter III Diseases of the blood and blood-forming organs and certain disorders involving the immune mechanism	binary
130627	130627#Source of report of D52 (Folate deficiency anaemia)	Chapter III Diseases of the blood and blood-forming organs and certain disorders involving the immune mechanism	binary
130629	130629#Source of report of D53 (Other nutritional anaemias)	Chapter III Diseases of the blood and blood-forming organs and certain disorders involving the immune mechanism	binary
130631	130631#Source of report of D55 (Anaemia due to enzyme disorders)	Chapter III Diseases of the blood and blood-forming organs and certain disorders involving the immune mechanism	binary
130633	130633#Source of report of D56 (Thalassaemia)	Chapter III Diseases of the blood and blood-forming organs and certain disorders involving the immune mechanism	binary
130635	130635#Source of report of D57 (Sickle-cell disorders)	Chapter III Diseases of the blood and blood-forming organs and certain disorders involving the immune mechanism	binary
130637	130637#Source of report of D58 (Other hereditary haemolytic anaemias)	Chapter III Diseases of the blood and blood-forming organs and certain disorders involving the immune mechanism	binary
130639	130639#Source of report of D59 (Acquired haemolytic anaemia)	Chapter III Diseases of the blood and blood-forming organs and certain disorders involving the immune mechanism	binary
130641	130641#Source of report of D60 (Acquired pure red cell aplasia [erythroblastopenia])	Chapter III Diseases of the blood and blood-forming organs and certain disorders involving the immune mechanism	binary
130643	130643#Source of report of D61 (Other aplastic anaemias)	Chapter III Diseases of the blood and blood-forming organs and certain disorders involving the immune mechanism	binary
130645	130645#Source of report of D62 (Acute posthaemorrhagic anaemia)	Chapter III Diseases of the blood and blood-forming organs and certain disorders involving the immune mechanism	binary
130647	130647#Source of report of D63 (Anaemia in chronic diseases classified elsewhere)	Chapter III Diseases of the blood and blood-forming organs and certain disorders involving the immune mechanism	binary
130649	130649#Source of report of D64 (Other anaemias)	Chapter III Diseases of the blood and blood-forming organs and certain disorders involving the immune mechanism	binary
130651	130651#Source of report of D65 (Disseminated intravascular coagulation [defibrination syndrome])	Chapter III Diseases of the blood and blood-forming organs and certain disorders involving the immune mechanism	binary
130653	130653#Source of report of D66 (Hereditary factor VIII deficiency)	Chapter III Diseases of the blood and blood-forming organs and certain disorders involving the immune mechanism	binary
130655	130655#Source of report of D67 (Hereditary factor IX deficiency)	Chapter III Diseases of the blood and blood-forming organs and certain disorders involving the immune mechanism	binary
130657	130657#Source of report of D68 (Other coagulation defects)	Chapter III Diseases of the blood and blood-forming organs and certain disorders involving the immune mechanism	binary
130659	130659#Source of report of D69 (Purpura and other haemorrhagic conditions)	Chapter III Diseases of the blood and blood-forming organs and certain disorders involving the immune mechanism	binary
130661	130661#Source of report of D70 (Agranulocytosis)	Chapter III Diseases of the blood and blood-forming organs and certain disorders involving the immune mechanism	binary
130663	130663#Source of report of D71 (Functional disorders of polymorphonuclear neutrophils)	Chapter III Diseases of the blood and blood-forming organs and certain disorders involving the immune mechanism	binary
130665	130665#Source of report of D72 (Other disorders of white blood cells)	Chapter III Diseases of the blood and blood-forming organs and certain disorders involving the immune mechanism	binary
130667	130667#Source of report of D73 (Diseases of spleen)	Chapter III Diseases of the blood and blood-forming organs and certain disorders involving the immune mechanism	binary
130669	130669#Source of report of D74 (Methaemoglobinaemia)	Chapter III Diseases of the blood and blood-forming organs and certain disorders involving the immune mechanism	binary
130671	130671#Source of report of D75 (Other diseases of blood and blood-forming organs)	Chapter III Diseases of the blood and blood-forming organs and certain disorders involving the immune mechanism	binary
130673	130673#Source of report of D76 (Other specified diseases with participation of lymphoreticular and reticulohistiocytic tissue)	Chapter III Diseases of the blood and blood-forming organs and certain disorders involving the immune mechanism	binary
130677	130677#Source of report of D80 (Immunodeficiency with predominantly antibody defects)	Chapter III Diseases of the blood and blood-forming organs and certain disorders involving the immune mechanism	binary
130679	130679#Source of report of D81 (Combined immunodeficiencies)	Chapter III Diseases of the blood and blood-forming organs and certain disorders involving the immune mechanism	binary
130681	130681#Source of report of D82 (Immunodeficiency associated with other major defects)	Chapter III Diseases of the blood and blood-forming organs and certain disorders involving the immune mechanism	binary
130683	130683#Source of report of D83 (Common variable immunodeficiency)	Chapter III Diseases of the blood and blood-forming organs and certain disorders involving the immune mechanism	binary
130685	130685#Source of report of D84 (Other immunodeficiencies)	Chapter III Diseases of the blood and blood-forming organs and certain disorders involving the immune mechanism	binary
130687	130687#Source of report of D86 (Sarcoidosis)	Chapter III Diseases of the blood and blood-forming organs and certain disorders involving the immune mechanism	binary
130689	130689#Source of report of D89 (Other disorders involving the immune mechanism not elsewhere classified)	Chapter III Diseases of the blood and blood-forming organs and certain disorders involving the immune mechanism	binary
130693	130693#Source of report of E01 (Iodine-deficiency-related thyroid disorders and allied conditions)	Chapter IV Endocrine nutritional and metabolic diseases	binary
130695	130695#Source of report of E02 (Subclinical iodine-deficiency hypothyroidism)	Chapter IV Endocrine nutritional and metabolic diseases	binary
130697	130697#Source of report of E03 (Other hypothyroidism)	Chapter IV Endocrine nutritional and metabolic diseases	binary
130699	130699#Source of report of E04 (Other nontoxic goitre)	Chapter IV Endocrine nutritional and metabolic diseases	binary
130701	130701#Source of report of E05 (Thyrotoxicosis [hyperthyroidism])	Chapter IV Endocrine nutritional and metabolic diseases	binary
130703	130703#Source of report of E06 (Thyroiditis)	Chapter IV Endocrine nutritional and metabolic diseases	binary
130705	130705#Source of report of E07 (Other disorders of thyroid)	Chapter IV Endocrine nutritional and metabolic diseases	binary
130707	130707#Source of report of E10 (Type 1 diabetes mellitus)	Chapter IV Endocrine nutritional and metabolic diseases	binary
130709	130709#Source of report of E11 (Type 2 diabetes mellitus)	Chapter IV Endocrine nutritional and metabolic diseases	binary
130713	130713#Source of report of E13 (Other specified diabetes mellitus)	Chapter IV Endocrine nutritional and metabolic diseases	binary
130715	130715#Source of report of E14 (Unspecified diabetes mellitus)	Chapter IV Endocrine nutritional and metabolic diseases	binary
130717	130717#Source of report of E15 (Nondiabetic hypoglycaemic coma)	Chapter IV Endocrine nutritional and metabolic diseases	binary
130719	130719#Source of report of E16 (Other disorders of pancreatic internal secretion)	Chapter IV Endocrine nutritional and metabolic diseases	binary
130721	130721#Source of report of E20 (Hypoparathyroidism)	Chapter IV Endocrine nutritional and metabolic diseases	binary
130723	130723#Source of report of E21 (Hyperparathyroidism and other disorders of parathyroid gland)	Chapter IV Endocrine nutritional and metabolic diseases	binary
130725	130725#Source of report of E22 (Hyperfunction of pituitary gland)	Chapter IV Endocrine nutritional and metabolic diseases	binary
130727	130727#Source of report of E23 (Hypofunction and other disorders of pituitary gland)	Chapter IV Endocrine nutritional and metabolic diseases	binary
130729	130729#Source of report of E24 (Cushing syndrome)	Chapter IV Endocrine nutritional and metabolic diseases	binary
130731	130731#Source of report of E25 (Adrenogenital disorders)	Chapter IV Endocrine nutritional and metabolic diseases	binary
130733	130733#Source of report of E26 (Hyperaldosteronism)	Chapter IV Endocrine nutritional and metabolic diseases	binary
130735	130735#Source of report of E27 (Other disorders of adrenal gland)	Chapter IV Endocrine nutritional and metabolic diseases	binary
130737	130737#Source of report of E28 (Ovarian dysfunction)	Chapter IV Endocrine nutritional and metabolic diseases	binary
130739	130739#Source of report of E29 (Testicular dysfunction)	Chapter IV Endocrine nutritional and metabolic diseases	binary
130741	130741#Source of report of E30 (Disorders of puberty not elsewhere classified)	Chapter IV Endocrine nutritional and metabolic diseases	binary
130743	130743#Source of report of E31 (Polyglandular dysfunction)	Chapter IV Endocrine nutritional and metabolic diseases	binary
130745	130745#Source of report of E32 (Diseases of thymus)	Chapter IV Endocrine nutritional and metabolic diseases	binary
130747	130747#Source of report of E34 (Other endocrine disorders)	Chapter IV Endocrine nutritional and metabolic diseases	binary
130753	130753#Source of report of E41 (Nutritional marasmus)	Chapter IV Endocrine nutritional and metabolic diseases	binary
130757	130757#Source of report of E43 (Unspecified severe protein-energy malnutrition)	Chapter IV Endocrine nutritional and metabolic diseases	binary
130763	130763#Source of report of E46 (Unspecified protein-energy malnutrition)	Chapter IV Endocrine nutritional and metabolic diseases	binary
130765	130765#Source of report of E50 (Vitamin A deficiency)	Chapter IV Endocrine nutritional and metabolic diseases	binary
130767	130767#Source of report of E51 (Thiamine deficiency)	Chapter IV Endocrine nutritional and metabolic diseases	binary
130771	130771#Source of report of E53 (Deficiency of other B group vitamins)	Chapter IV Endocrine nutritional and metabolic diseases	binary
130773	130773#Source of report of E54 (Ascorbic acid deficiency)	Chapter IV Endocrine nutritional and metabolic diseases	binary
130775	130775#Source of report of E55 (Vitamin D deficiency)	Chapter IV Endocrine nutritional and metabolic diseases	binary
130777	130777#Source of report of E56 (Other vitamin deficiencies)	Chapter IV Endocrine nutritional and metabolic diseases	binary
130779	130779#Source of report of E58 (Dietary calcium deficiency)	Chapter IV Endocrine nutritional and metabolic diseases	binary
130783	130783#Source of report of E60 (Dietary zinc deficiency)	Chapter IV Endocrine nutritional and metabolic diseases	binary
130785	130785#Source of report of E61 (Deficiency of other nutrient elements)	Chapter IV Endocrine nutritional and metabolic diseases	binary
130787	130787#Source of report of E63 (Other nutritional deficiencies)	Chapter IV Endocrine nutritional and metabolic diseases	binary
130791	130791#Source of report of E65 (Localized adiposity)	Chapter IV Endocrine nutritional and metabolic diseases	binary
130793	130793#Source of report of E66 (Obesity)	Chapter IV Endocrine nutritional and metabolic diseases	binary
130795	130795#Source of report of E67 (Other hyperalimentation)	Chapter IV Endocrine nutritional and metabolic diseases	binary
130799	130799#Source of report of E70 (Disorders of aromatic amino-acid metabolism)	Chapter IV Endocrine nutritional and metabolic diseases	binary
130801	130801#Source of report of E71 (Disorders of branched-chain amino-acid metabolism and fatty-acid metabolism)	Chapter IV Endocrine nutritional and metabolic diseases	binary
130803	130803#Source of report of E72 (Other disorders of amino-acid metabolism)	Chapter IV Endocrine nutritional and metabolic diseases	binary
130805	130805#Source of report of E73 (Lactose intolerance)	Chapter IV Endocrine nutritional and metabolic diseases	binary
130807	130807#Source of report of E74 (Other disorders of carbohydrate metabolism)	Chapter IV Endocrine nutritional and metabolic diseases	binary
130809	130809#Source of report of E75 (Disorders of sphingolipid metabolism and other lipid storage disorders)	Chapter IV Endocrine nutritional and metabolic diseases	binary
130813	130813#Source of report of E77 (Disorders of glycoprotein metabolism)	Chapter IV Endocrine nutritional and metabolic diseases	binary
130815	130815#Source of report of E78 (Disorders of lipoprotein metabolism and other lipidaemias)	Chapter IV Endocrine nutritional and metabolic diseases	binary
130817	130817#Source of report of E79 (Disorders of purine and pyrimidine metabolism)	Chapter IV Endocrine nutritional and metabolic diseases	binary
130819	130819#Source of report of E80 (Disorders of porphyrin and bilirubin metabolism)	Chapter IV Endocrine nutritional and metabolic diseases	binary
130821	130821#Source of report of E83 (Disorders of mineral metabolism)	Chapter IV Endocrine nutritional and metabolic diseases	binary
130823	130823#Source of report of E84 (Cystic fibrosis)	Chapter IV Endocrine nutritional and metabolic diseases	binary
130825	130825#Source of report of E85 (Amyloidosis)	Chapter IV Endocrine nutritional and metabolic diseases	binary
130827	130827#Source of report of E86 (Volume depletion)	Chapter IV Endocrine nutritional and metabolic diseases	binary
130829	130829#Source of report of E87 (Other disorders of fluid electrolyte and acid-base balance)	Chapter IV Endocrine nutritional and metabolic diseases	binary
130831	130831#Source of report of E88 (Other metabolic disorders)	Chapter IV Endocrine nutritional and metabolic diseases	binary
130837	130837#Source of report of F00 (Dementia in Alzheimer disease)	Chapter V Mental and behavioural disorders	binary
130839	130839#Source of report of F01 (Vascular dementia)	Chapter V Mental and behavioural disorders	binary
130841	130841#Source of report of F02 (Dementia in other diseases classified elsewhere)	Chapter V Mental and behavioural disorders	binary
130843	130843#Source of report of F03 (Unspecified dementia)	Chapter V Mental and behavioural disorders	binary
130845	130845#Source of report of F04 (Organic amnesic syndrome not induced by alcohol and other psychoactive substances)	Chapter V Mental and behavioural disorders	binary
130847	130847#Source of report of F05 (Delirium not induced by alcohol and other psychoactive substances)	Chapter V Mental and behavioural disorders	binary
130849	130849#Source of report of F06 (Other mental disorders due to brain damage and dysfunction and to physical disease)	Chapter V Mental and behavioural disorders	binary
130851	130851#Source of report of F07 (Personality and behavioural disorders due to brain disease damage and dysfunction)	Chapter V Mental and behavioural disorders	binary
130853	130853#Source of report of F09 (Unspecified organic or symptomatic mental disorder)	Chapter V Mental and behavioural disorders	binary
130993	130993#Source of report of G00 (Bacterial meningitis not elsewhere classified)	Chapter VI Diseases of the nervous system	binary
130995	130995#Source of report of G01 (Meningitis in bacterial diseases classified elsewhere)	Chapter VI Diseases of the nervous system	binary
130997	130997#Source of report of G02 (Meningitis in other infectious and parasitic diseases classified elsewhere)	Chapter VI Diseases of the nervous system	binary
130999	130999#Source of report of G03 (Meningitis due to other and unspecified causes)	Chapter VI Diseases of the nervous system	binary
131001	131001#Source of report of G04 (Encephalitis myelitis and encephalomyelitis)	Chapter VI Diseases of the nervous system	binary
131003	131003#Source of report of G05 (Encephalitis myelitis and encephalomyelitis in diseases classified elsewhere)	Chapter VI Diseases of the nervous system	binary
131005	131005#Source of report of G06 (Intracranial and intraspinal abscess and granuloma)	Chapter VI Diseases of the nervous system	binary
131009	131009#Source of report of G08 (Intracranial and intraspinal phlebitis and thrombophlebitis)	Chapter VI Diseases of the nervous system	binary
131011	131011#Source of report of G09 (Sequelae of inflammatory diseases of central nervous system)	Chapter VI Diseases of the nervous system	binary
131013	131013#Source of report of G10 (Huntington disease)	Chapter VI Diseases of the nervous system	binary
131015	131015#Source of report of G11 (Hereditary ataxia)	Chapter VI Diseases of the nervous system	binary
131017	131017#Source of report of G12 (Spinal muscular atrophy and related syndromes)	Chapter VI Diseases of the nervous system	binary
131019	131019#Source of report of G13 (Systemic atrophies primarily affecting central nervous system in diseases classified elsewhere)	Chapter VI Diseases of the nervous system	binary
131021	131021#Source of report of G14 (Postpolio syndrome)	Chapter VI Diseases of the nervous system	binary
131023	131023#Source of report of G20 (Parkinson disease)	Chapter VI Diseases of the nervous system	binary
131025	131025#Source of report of G21 (Secondary parkinsonism)	Chapter VI Diseases of the nervous system	binary
131029	131029#Source of report of G23 (Other degenerative diseases of basal ganglia)	Chapter VI Diseases of the nervous system	binary
131031	131031#Source of report of G24 (Dystonia)	Chapter VI Diseases of the nervous system	binary
131033	131033#Source of report of G25 (Other extrapyramidal and movement disorders)	Chapter VI Diseases of the nervous system	binary
131037	131037#Source of report of G30 (Alzheimer disease)	Chapter VI Diseases of the nervous system	binary
131039	131039#Source of report of G31 (Other degenerative diseases of nervous system not elsewhere classified)	Chapter VI Diseases of the nervous system	binary
131041	131041#Source of report of G32 (Other degenerative disorders of nervous system in diseases classified elsewhere)	Chapter VI Diseases of the nervous system	binary
131043	131043#Source of report of G35 (Multiple sclerosis)	Chapter VI Diseases of the nervous system	binary
131045	131045#Source of report of G36 (Other acute disseminated demyelination)	Chapter VI Diseases of the nervous system	binary
131047	131047#Source of report of G37 (Other demyelinating diseases of central nervous system)	Chapter VI Diseases of the nervous system	binary
131049	131049#Source of report of G40 (Epilepsy)	Chapter VI Diseases of the nervous system	binary
131051	131051#Source of report of G41 (Status epilepticus)	Chapter VI Diseases of the nervous system	binary
131053	131053#Source of report of G43 (Migraine)	Chapter VI Diseases of the nervous system	binary
131055	131055#Source of report of G44 (Other headache syndromes)	Chapter VI Diseases of the nervous system	binary
131057	131057#Source of report of G45 (Transient cerebral ischaemic attacks and related syndromes)	Chapter VI Diseases of the nervous system	binary
131059	131059#Source of report of G46 (Vascular syndromes of brain in cerebrovascular diseases)	Chapter VI Diseases of the nervous system	binary
131061	131061#Source of report of G47 (Sleep disorders)	Chapter VI Diseases of the nervous system	binary
131063	131063#Source of report of G50 (Disorders of trigeminal nerve)	Chapter VI Diseases of the nervous system	binary
131065	131065#Source of report of G51 (Facial nerve disorders)	Chapter VI Diseases of the nervous system	binary
131067	131067#Source of report of G52 (Disorders of other cranial nerves)	Chapter VI Diseases of the nervous system	binary
131069	131069#Source of report of G53 (Cranial nerve disorders in diseases classified elsewhere)	Chapter VI Diseases of the nervous system	binary
131071	131071#Source of report of G54 (Nerve root and plexus disorders)	Chapter VI Diseases of the nervous system	binary
131073	131073#Source of report of G55 (Nerve root and plexus compressions in diseases classified elsewhere)	Chapter VI Diseases of the nervous system	binary
131075	131075#Source of report of G56 (Mononeuropathies of upper limb)	Chapter VI Diseases of the nervous system	binary
131077	131077#Source of report of G57 (Mononeuropathies of lower limb)	Chapter VI Diseases of the nervous system	binary
131079	131079#Source of report of G58 (Other mononeuropathies)	Chapter VI Diseases of the nervous system	binary
131081	131081#Source of report of G59 (Mononeuropathy in diseases classified elsewhere)	Chapter VI Diseases of the nervous system	binary
131083	131083#Source of report of G60 (Hereditary and idiopathic neuropathy)	Chapter VI Diseases of the nervous system	binary
131085	131085#Source of report of G61 (Inflammatory polyneuropathy)	Chapter VI Diseases of the nervous system	binary
131087	131087#Source of report of G62 (Other polyneuropathies)	Chapter VI Diseases of the nervous system	binary
131089	131089#Source of report of G63 (Polyneuropathy in diseases classified elsewhere)	Chapter VI Diseases of the nervous system	binary
131091	131091#Source of report of G64 (Other disorders of peripheral nervous system)	Chapter VI Diseases of the nervous system	binary
131093	131093#Source of report of G70 (Myasthenia gravis and other myoneural disorders)	Chapter VI Diseases of the nervous system	binary
131095	131095#Source of report of G71 (Primary disorders of muscles)	Chapter VI Diseases of the nervous system	binary
131097	131097#Source of report of G72 (Other myopathies)	Chapter VI Diseases of the nervous system	binary
131099	131099#Source of report of G73 (Disorders of myoneural junction and muscle in diseases classified elsewhere)	Chapter VI Diseases of the nervous system	binary
131101	131101#Source of report of G80 (Cerebral palsy)	Chapter VI Diseases of the nervous system	binary
131103	131103#Source of report of G81 (Hemiplegia)	Chapter VI Diseases of the nervous system	binary
131105	131105#Source of report of G82 (Paraplegia and tetraplegia)	Chapter VI Diseases of the nervous system	binary
131107	131107#Source of report of G83 (Other paralytic syndromes)	Chapter VI Diseases of the nervous system	binary
131109	131109#Source of report of G90 (Disorders of autonomic nervous system)	Chapter VI Diseases of the nervous system	binary
131111	131111#Source of report of G91 (Hydrocephalus)	Chapter VI Diseases of the nervous system	binary
131113	131113#Source of report of G92 (Toxic encephalopathy)	Chapter VI Diseases of the nervous system	binary
131115	131115#Source of report of G93 (Other disorders of brain)	Chapter VI Diseases of the nervous system	binary
131117	131117#Source of report of G94 (Other disorders of brain in diseases classified elsewhere)	Chapter VI Diseases of the nervous system	binary
131119	131119#Source of report of G95 (Other diseases of spinal cord)	Chapter VI Diseases of the nervous system	binary
131121	131121#Source of report of G96 (Other disorders of central nervous system)	Chapter VI Diseases of the nervous system	binary
131125	131125#Source of report of G98 (Other disorders of nervous system not elsewhere classified)	Chapter VI Diseases of the nervous system	binary
131127	131127#Source of report of G99 (Other disorders of nervous system in diseases classified elsewhere)	Chapter VI Diseases of the nervous system	binary
131129	131129#Source of report of H00 (Hordeolum and chalazion)	Chapter VII Diseases of the eye and adnexa	binary
131131	131131#Source of report of H01 (Other inflammation of eyelid)	Chapter VII Diseases of the eye and adnexa	binary
131133	131133#Source of report of H02 (Other disorders of eyelid)	Chapter VII Diseases of the eye and adnexa	binary
131135	131135#Source of report of H03 (Disorders of eyelid in diseases classified elsewhere)	Chapter VII Diseases of the eye and adnexa	binary
131137	131137#Source of report of H04 (Disorders of lacrimal system)	Chapter VII Diseases of the eye and adnexa	binary
131139	131139#Source of report of H05 (Disorders of orbit)	Chapter VII Diseases of the eye and adnexa	binary
131141	131141#Source of report of H06 (Disorders of lacrimal system and orbit in diseases classified elsewhere)	Chapter VII Diseases of the eye and adnexa	binary
131143	131143#Source of report of H10 (Conjunctivitis)	Chapter VII Diseases of the eye and adnexa	binary
131145	131145#Source of report of H11 (Other disorders of conjunctiva)	Chapter VII Diseases of the eye and adnexa	binary
131147	131147#Source of report of H13 (Disorders of conjunctiva in diseases classified elsewhere)	Chapter VII Diseases of the eye and adnexa	binary
131149	131149#Source of report of H15 (Disorders of sclera)	Chapter VII Diseases of the eye and adnexa	binary
131151	131151#Source of report of H16 (Keratitis)	Chapter VII Diseases of the eye and adnexa	binary
131153	131153#Source of report of H17 (Corneal scars and opacities)	Chapter VII Diseases of the eye and adnexa	binary
131155	131155#Source of report of H18 (Other disorders of cornea)	Chapter VII Diseases of the eye and adnexa	binary
131157	131157#Source of report of H19 (Disorders of sclera and cornea in diseases classified elsewhere)	Chapter VII Diseases of the eye and adnexa	binary
131159	131159#Source of report of H20 (Iridocyclitis)	Chapter VII Diseases of the eye and adnexa	binary
131161	131161#Source of report of H21 (Other disorders of iris and ciliary body)	Chapter VII Diseases of the eye and adnexa	binary
131163	131163#Source of report of H22 (Disorders of iris and ciliary body in diseases classified elsewhere)	Chapter VII Diseases of the eye and adnexa	binary
131165	131165#Source of report of H25 (Senile cataract)	Chapter VII Diseases of the eye and adnexa	binary
131167	131167#Source of report of H26 (Other cataract)	Chapter VII Diseases of the eye and adnexa	binary
131169	131169#Source of report of H27 (Other disorders of lens)	Chapter VII Diseases of the eye and adnexa	binary
131171	131171#Source of report of H28 (Cataract and other disorders of lens in diseases classified elsewhere)	Chapter VII Diseases of the eye and adnexa	binary
131173	131173#Source of report of H30 (Chorioretinal inflammation)	Chapter VII Diseases of the eye and adnexa	binary
131175	131175#Source of report of H31 (Other disorders of choroid)	Chapter VII Diseases of the eye and adnexa	binary
131177	131177#Source of report of H32 (Chorioretinal disorders in diseases classified elsewhere)	Chapter VII Diseases of the eye and adnexa	binary
131179	131179#Source of report of H33 (Retinal detachments and breaks)	Chapter VII Diseases of the eye and adnexa	binary
131181	131181#Source of report of H34 (Retinal vascular occlusions)	Chapter VII Diseases of the eye and adnexa	binary
131183	131183#Source of report of H35 (Other retinal disorders)	Chapter VII Diseases of the eye and adnexa	binary
131185	131185#Source of report of H36 (Retinal disorders in diseases classified elsewhere)	Chapter VII Diseases of the eye and adnexa	binary
131187	131187#Source of report of H40 (Glaucoma)	Chapter VII Diseases of the eye and adnexa	binary
131191	131191#Source of report of H43 (Disorders of vitreous body)	Chapter VII Diseases of the eye and adnexa	binary
131193	131193#Source of report of H44 (Disorders of globe)	Chapter VII Diseases of the eye and adnexa	binary
131195	131195#Source of report of H45 (Disorders of vitreous body and globe in diseases classified elsewhere)	Chapter VII Diseases of the eye and adnexa	binary
131197	131197#Source of report of H46 (Optic neuritis)	Chapter VII Diseases of the eye and adnexa	binary
131199	131199#Source of report of H47 (Other disorders of optic [2nd] nerve and visual pathways)	Chapter VII Diseases of the eye and adnexa	binary
131201	131201#Source of report of H48 (Disorders of optic [2nd] nerve and visual pathways in diseases classified elsewhere)	Chapter VII Diseases of the eye and adnexa	binary
131203	131203#Source of report of H49 (Paralytic strabismus)	Chapter VII Diseases of the eye and adnexa	binary
131205	131205#Source of report of H50 (Other strabismus)	Chapter VII Diseases of the eye and adnexa	binary
131207	131207#Source of report of H51 (Other disorders of binocular movement)	Chapter VII Diseases of the eye and adnexa	binary
131209	131209#Source of report of H52 (Disorders of refraction and accommodation)	Chapter VII Diseases of the eye and adnexa	binary
131211	131211#Source of report of H53 (Visual disturbances)	Chapter VII Diseases of the eye and adnexa	binary
131213	131213#Source of report of H54 (Visual impairment including blindness (binocular or monocular))	Chapter VII Diseases of the eye and adnexa	binary
131215	131215#Source of report of H55 (Nystagmus and other irregular eye movements)	Chapter VII Diseases of the eye and adnexa	binary
131217	131217#Source of report of H57 (Other disorders of eye and adnexa)	Chapter VII Diseases of the eye and adnexa	binary
131219	131219#Source of report of H58 (Other disorders of eye and adnexa in diseases classified elsewhere)	Chapter VII Diseases of the eye and adnexa	binary
131223	131223#Source of report of H60 (Otitis externa)	Chapter VIII Diseases of the ear and mastoid process	binary
131225	131225#Source of report of H61 (Other disorders of external ear)	Chapter VIII Diseases of the ear and mastoid process	binary
131227	131227#Source of report of H62 (Disorders of external ear in diseases classified elsewhere)	Chapter VIII Diseases of the ear and mastoid process	binary
131229	131229#Source of report of H65 (Nonsuppurative otitis media)	Chapter VIII Diseases of the ear and mastoid process	binary
131231	131231#Source of report of H66 (Suppurative and unspecified otitis media)	Chapter VIII Diseases of the ear and mastoid process	binary
131233	131233#Source of report of H67 (Otitis media in diseases classified elsewhere)	Chapter VIII Diseases of the ear and mastoid process	binary
131235	131235#Source of report of H68 (Eustachian salpingitis and obstruction)	Chapter VIII Diseases of the ear and mastoid process	binary
131237	131237#Source of report of H69 (Other disorders of Eustachian tube)	Chapter VIII Diseases of the ear and mastoid process	binary
131239	131239#Source of report of H70 (Mastoiditis and related conditions)	Chapter VIII Diseases of the ear and mastoid process	binary
131241	131241#Source of report of H71 (Cholesteatoma of middle ear)	Chapter VIII Diseases of the ear and mastoid process	binary
131243	131243#Source of report of H72 (Perforation of tympanic membrane)	Chapter VIII Diseases of the ear and mastoid process	binary
131245	131245#Source of report of H73 (Other disorders of tympanic membrane)	Chapter VIII Diseases of the ear and mastoid process	binary
131247	131247#Source of report of H74 (Other disorders of middle ear and mastoid)	Chapter VIII Diseases of the ear and mastoid process	binary
131251	131251#Source of report of H80 (Otosclerosis)	Chapter VIII Diseases of the ear and mastoid process	binary
131253	131253#Source of report of H81 (Disorders of vestibular function)	Chapter VIII Diseases of the ear and mastoid process	binary
131257	131257#Source of report of H83 (Other diseases of inner ear)	Chapter VIII Diseases of the ear and mastoid process	binary
131259	131259#Source of report of H90 (Conductive and sensorineural hearing loss)	Chapter VIII Diseases of the ear and mastoid process	binary
131261	131261#Source of report of H91 (Other hearing loss)	Chapter VIII Diseases of the ear and mastoid process	binary
131263	131263#Source of report of H92 (Otalgia and effusion of ear)	Chapter VIII Diseases of the ear and mastoid process	binary
131265	131265#Source of report of H93 (Other disorders of ear not elsewhere classified)	Chapter VIII Diseases of the ear and mastoid process	binary
131267	131267#Source of report of H94 (Other disorders of ear in diseases classified elsewhere)	Chapter VIII Diseases of the ear and mastoid process	binary
131271	131271#Source of report of I00 (Rheumatic fever without mention of heart involvement)	Chapter IX Diseases of the circulatory system	binary
131273	131273#Source of report of I01 (Rheumatic fever with heart involvement)	Chapter IX Diseases of the circulatory system	binary
131275	131275#Source of report of I02 (Rheumatic chorea)	Chapter IX Diseases of the circulatory system	binary
131277	131277#Source of report of I05 (Rheumatic mitral valve diseases)	Chapter IX Diseases of the circulatory system	binary
131279	131279#Source of report of I06 (Rheumatic aortic valve diseases)	Chapter IX Diseases of the circulatory system	binary
131281	131281#Source of report of I07 (Rheumatic tricuspid valve diseases)	Chapter IX Diseases of the circulatory system	binary
131283	131283#Source of report of I08 (Multiple valve diseases)	Chapter IX Diseases of the circulatory system	binary
131285	131285#Source of report of I09 (Other rheumatic heart diseases)	Chapter IX Diseases of the circulatory system	binary
131287	131287#Source of report of I10 (Essential (primary) hypertension) hypertension)	Chapter IX Diseases of the circulatory system	binary
131289	131289#Source of report of I11 (Hypertensive heart disease)	Chapter IX Diseases of the circulatory system	binary
131291	131291#Source of report of I12 (Hypertensive renal disease)	Chapter IX Diseases of the circulatory system	binary
131293	131293#Source of report of I13 (Hypertensive heart and renal disease)	Chapter IX Diseases of the circulatory system	binary
131295	131295#Source of report of I15 (Secondary hypertension)	Chapter IX Diseases of the circulatory system	binary
131297	131297#Source of report of I20 (Angina pectoris)	Chapter IX Diseases of the circulatory system	binary
131299	131299#Source of report of I21 (Acute myocardial infarction)	Chapter IX Diseases of the circulatory system	binary
131301	131301#Source of report of I22 (Subsequent myocardial infarction)	Chapter IX Diseases of the circulatory system	binary
131303	131303#Source of report of I23 (Certain current complications following acute myocardial infarction)	Chapter IX Diseases of the circulatory system	binary
131305	131305#Source of report of I24 (Other acute ischaemic heart diseases)	Chapter IX Diseases of the circulatory system	binary
131307	131307#Source of report of I25 (Chronic ischaemic heart disease)	Chapter IX Diseases of the circulatory system	binary
131309	131309#Source of report of I26 (Pulmonary embolism)	Chapter IX Diseases of the circulatory system	binary
131311	131311#Source of report of I27 (Other pulmonary heart diseases)	Chapter IX Diseases of the circulatory system	binary
131313	131313#Source of report of I28 (Other diseases of pulmonary vessels)	Chapter IX Diseases of the circulatory system	binary
131315	131315#Source of report of I30 (Acute pericarditis)	Chapter IX Diseases of the circulatory system	binary
131317	131317#Source of report of I31 (Other diseases of pericardium)	Chapter IX Diseases of the circulatory system	binary
131319	131319#Source of report of I32 (Pericarditis in diseases classified elsewhere)	Chapter IX Diseases of the circulatory system	binary
131321	131321#Source of report of I33 (Acute and subacute endocarditis)	Chapter IX Diseases of the circulatory system	binary
131323	131323#Source of report of I34 (Nonrheumatic mitral valve disorders)	Chapter IX Diseases of the circulatory system	binary
131325	131325#Source of report of I35 (Nonrheumatic aortic valve disorders)	Chapter IX Diseases of the circulatory system	binary
131327	131327#Source of report of I36 (Nonrheumatic tricuspid valve disorders)	Chapter IX Diseases of the circulatory system	binary
131329	131329#Source of report of I37 (Pulmonary valve disorders)	Chapter IX Diseases of the circulatory system	binary
131331	131331#Source of report of I38 (Endocarditis valve unspecified)	Chapter IX Diseases of the circulatory system	binary
131333	131333#Source of report of I39 (Endocarditis and heart valve disorders in diseases classified elsewhere)	Chapter IX Diseases of the circulatory system	binary
131335	131335#Source of report of I40 (Acute myocarditis)	Chapter IX Diseases of the circulatory system	binary
131337	131337#Source of report of I41 (Myocarditis in diseases classified elsewhere)	Chapter IX Diseases of the circulatory system	binary
131339	131339#Source of report of I42 (Cardiomyopathy)	Chapter IX Diseases of the circulatory system	binary
131341	131341#Source of report of I43 (Cardiomyopathy in diseases classified elsewhere)	Chapter IX Diseases of the circulatory system	binary
131343	131343#Source of report of I44 (Atrioventricular and left bundle-branch block)	Chapter IX Diseases of the circulatory system	binary
131345	131345#Source of report of I45 (Other conduction disorders)	Chapter IX Diseases of the circulatory system	binary
131347	131347#Source of report of I46 (Cardiac arrest)	Chapter IX Diseases of the circulatory system	binary
131349	131349#Source of report of I47 (Paroxysmal tachycardia)	Chapter IX Diseases of the circulatory system	binary
131351	131351#Source of report of I48 (Atrial fibrillation and flutter)	Chapter IX Diseases of the circulatory system	binary
131353	131353#Source of report of I49 (Other cardiac arrhythmias)	Chapter IX Diseases of the circulatory system	binary
131355	131355#Source of report of I50 (Heart failure)	Chapter IX Diseases of the circulatory system	binary
131357	131357#Source of report of I51 (Complications and ill-defined descriptions of heart disease)	Chapter IX Diseases of the circulatory system	binary
131361	131361#Source of report of I60 (Subarachnoid haemorrhage)	Chapter IX Diseases of the circulatory system	binary
131363	131363#Source of report of I61 (Intracerebral haemorrhage)	Chapter IX Diseases of the circulatory system	binary
131365	131365#Source of report of I62 (Other nontraumatic intracranial haemorrhage)	Chapter IX Diseases of the circulatory system	binary
131367	131367#Source of report of I63 (Cerebral infarction)	Chapter IX Diseases of the circulatory system	binary
131369	131369#Source of report of I64 (Stroke not specified as haemorrhage or infarction)	Chapter IX Diseases of the circulatory system	binary
131371	131371#Source of report of I65 (Occlusion and stenosis of precerebral arteries not resulting in cerebral infarction)	Chapter IX Diseases of the circulatory system	binary
131373	131373#Source of report of I66 (Occlusion and stenosis of cerebral arteries not resulting in cerebral infarction)	Chapter IX Diseases of the circulatory system	binary
131375	131375#Source of report of I67 (Other cerebrovascular diseases)	Chapter IX Diseases of the circulatory system	binary
131377	131377#Source of report of I68 (Cerebrovascular disorders in diseases classified elsewhere)	Chapter IX Diseases of the circulatory system	binary
131379	131379#Source of report of I69 (Sequelae of cerebrovascular disease)	Chapter IX Diseases of the circulatory system	binary
131381	131381#Source of report of I70 (Atherosclerosis)	Chapter IX Diseases of the circulatory system	binary
131383	131383#Source of report of I71 (Aortic aneurysm and dissection)	Chapter IX Diseases of the circulatory system	binary
131385	131385#Source of report of I72 (Other aneurysm and dissection)	Chapter IX Diseases of the circulatory system	binary
131387	131387#Source of report of I73 (Other peripheral vascular diseases)	Chapter IX Diseases of the circulatory system	binary
131389	131389#Source of report of I74 (Arterial embolism and thrombosis)	Chapter IX Diseases of the circulatory system	binary
131391	131391#Source of report of I77 (Other disorders of arteries and arterioles)	Chapter IX Diseases of the circulatory system	binary
131393	131393#Source of report of I78 (Diseases of capillaries)	Chapter IX Diseases of the circulatory system	binary
131395	131395#Source of report of I79 (Disorders of arteries arterioles and capillaries in diseases classified elsewhere)	Chapter IX Diseases of the circulatory system	binary
131397	131397#Source of report of I80 (Phlebitis and thrombophlebitis)	Chapter IX Diseases of the circulatory system	binary
131399	131399#Source of report of I81 (Portal vein thrombosis)	Chapter IX Diseases of the circulatory system	binary
131401	131401#Source of report of I82 (Other venous embolism and thrombosis)	Chapter IX Diseases of the circulatory system	binary
131403	131403#Source of report of I83 (Varicose veins of lower extremities)	Chapter IX Diseases of the circulatory system	binary
131405	131405#Source of report of I84 (Haemorrhoids)	Chapter IX Diseases of the circulatory system	binary
131407	131407#Source of report of I85 (Oesophageal varices)	Chapter IX Diseases of the circulatory system	binary
131409	131409#Source of report of I86 (Varicose veins of other sites)	Chapter IX Diseases of the circulatory system	binary
131411	131411#Source of report of I87 (Other disorders of veins)	Chapter IX Diseases of the circulatory system	binary
131413	131413#Source of report of I88 (Nonspecific lymphadenitis)	Chapter IX Diseases of the circulatory system	binary
131415	131415#Source of report of I89 (Other noninfective disorders of lymphatic vessels and lymph nodes)	Chapter IX Diseases of the circulatory system	binary
131417	131417#Source of report of I95 (Hypotension)	Chapter IX Diseases of the circulatory system	binary
131421	131421#Source of report of I98 (Other disorders of circulatory system in diseases classified elsewhere)	Chapter IX Diseases of the circulatory system	binary
131423	131423#Source of report of I99 (Other and unspecified disorders of circulatory system)	Chapter IX Diseases of the circulatory system	binary
131425	131425#Source of report of J00 (Acute nasopharyngitis [common cold])	Chapter X Diseases of the respiratory system	binary
131427	131427#Source of report of J01 (Acute sinusitis)	Chapter X Diseases of the respiratory system	binary
131429	131429#Source of report of J02 (Acute pharyngitis)	Chapter X Diseases of the respiratory system	binary
131431	131431#Source of report of J03 (Acute tonsillitis)	Chapter X Diseases of the respiratory system	binary
131433	131433#Source of report of J04 (Acute laryngitis and tracheitis)	Chapter X Diseases of the respiratory system	binary
131435	131435#Source of report of J05 (Acute obstructive laryngitis [croup] and epiglottitis)	Chapter X Diseases of the respiratory system	binary
131437	131437#Source of report of J06 (Acute upper respiratory infections of multiple and unspecified sites)	Chapter X Diseases of the respiratory system	binary
131439	131439#Source of report of J09 (Influenza due to identified zoonotic or pandemic influenza virus)	Chapter X Diseases of the respiratory system	binary
131441	131441#Source of report of J10 (Influenza due to identified seasonal influenza virus)	Chapter X Diseases of the respiratory system	binary
131443	131443#Source of report of J11 (Influenza virus not identified)	Chapter X Diseases of the respiratory system	binary
131445	131445#Source of report of J12 (Viral pneumonia not elsewhere classified)	Chapter X Diseases of the respiratory system	binary
131447	131447#Source of report of J13 (Pneumonia due to Streptococcus pneumoniae)	Chapter X Diseases of the respiratory system	binary
131449	131449#Source of report of J14 (Pneumonia due to Haemophilus influenzae)	Chapter X Diseases of the respiratory system	binary
131451	131451#Source of report of J15 (Bacterial pneumonia not elsewhere classified)	Chapter X Diseases of the respiratory system	binary
131453	131453#Source of report of J16 (Pneumonia due to other infectious organisms not elsewhere classified)	Chapter X Diseases of the respiratory system	binary
131455	131455#Source of report of J17 (Pneumonia in diseases classified elsewhere)	Chapter X Diseases of the respiratory system	binary
131457	131457#Source of report of J18 (Pneumonia organism unspecified)	Chapter X Diseases of the respiratory system	binary
131459	131459#Source of report of J20 (Acute bronchitis)	Chapter X Diseases of the respiratory system	binary
131461	131461#Source of report of J21 (Acute bronchiolitis)	Chapter X Diseases of the respiratory system	binary
131463	131463#Source of report of J22 (Unspecified acute lower respiratory infection)	Chapter X Diseases of the respiratory system	binary
131465	131465#Source of report of J30 (Vasomotor and allergic rhinitis)	Chapter X Diseases of the respiratory system	binary
131467	131467#Source of report of J31 (Chronic rhinitis nasopharyngitis and pharyngitis)	Chapter X Diseases of the respiratory system	binary
131469	131469#Source of report of J32 (Chronic sinusitis)	Chapter X Diseases of the respiratory system	binary
131471	131471#Source of report of J33 (Nasal polyp)	Chapter X Diseases of the respiratory system	binary
131473	131473#Source of report of J34 (Other disorders of nose and nasal sinuses)	Chapter X Diseases of the respiratory system	binary
131475	131475#Source of report of J35 (Chronic diseases of tonsils and adenoids)	Chapter X Diseases of the respiratory system	binary
131477	131477#Source of report of J36 (Peritonsillar abscess)	Chapter X Diseases of the respiratory system	binary
131479	131479#Source of report of J37 (Chronic laryngitis and laryngotracheitis)	Chapter X Diseases of the respiratory system	binary
131481	131481#Source of report of J38 (Diseases of vocal cords and larynx not elsewhere classified)	Chapter X Diseases of the respiratory system	binary
131483	131483#Source of report of J39 (Other diseases of upper respiratory tract)	Chapter X Diseases of the respiratory system	binary
131485	131485#Source of report of J40 (Bronchitis not specified as acute or chronic)	Chapter X Diseases of the respiratory system	binary
131487	131487#Source of report of J41 (Simple and mucopurulent chronic bronchitis)	Chapter X Diseases of the respiratory system	binary
131489	131489#Source of report of J42 (Unspecified chronic bronchitis)	Chapter X Diseases of the respiratory system	binary
131491	131491#Source of report of J43 (Emphysema)	Chapter X Diseases of the respiratory system	binary
131493	131493#Source of report of J44 (Other chronic obstructive pulmonary disease)	Chapter X Diseases of the respiratory system	binary
131495	131495#Source of report of J45 (Asthma)	Chapter X Diseases of the respiratory system	binary
131497	131497#Source of report of J46 (Status asthmaticus)	Chapter X Diseases of the respiratory system	binary
131499	131499#Source of report of J47 (Bronchiectasis)	Chapter X Diseases of the respiratory system	binary
131523	131523#Source of report of J80 (Adult respiratory distress syndrome)	Chapter X Diseases of the respiratory system	binary
131525	131525#Source of report of J81 (Pulmonary oedema)	Chapter X Diseases of the respiratory system	binary
131527	131527#Source of report of J82 (Pulmonary eosinophilia not elsewhere classified)	Chapter X Diseases of the respiratory system	binary
131529	131529#Source of report of J84 (Other interstitial pulmonary diseases)	Chapter X Diseases of the respiratory system	binary
131531	131531#Source of report of J85 (Abscess of lung and mediastinum)	Chapter X Diseases of the respiratory system	binary
131533	131533#Source of report of J86 (Pyothorax)	Chapter X Diseases of the respiratory system	binary
131535	131535#Source of report of J90 (Pleural effusion not elsewhere classified)	Chapter X Diseases of the respiratory system	binary
131537	131537#Source of report of J91 (Pleural effusion in conditions classified elsewhere)	Chapter X Diseases of the respiratory system	binary
131539	131539#Source of report of J92 (Pleural plaque)	Chapter X Diseases of the respiratory system	binary
131541	131541#Source of report of J93 (Pneumothorax)	Chapter X Diseases of the respiratory system	binary
131543	131543#Source of report of J94 (Other pleural conditions)	Chapter X Diseases of the respiratory system	binary
131547	131547#Source of report of J96 (Respiratory failure not elsewhere classified)	Chapter X Diseases of the respiratory system	binary
131549	131549#Source of report of J98 (Other respiratory disorders)	Chapter X Diseases of the respiratory system	binary
131551	131551#Source of report of J99 (Respiratory disorders in diseases classified elsewhere)	Chapter X Diseases of the respiratory system	binary
131553	131553#Source of report of K00 (Disorders of tooth development and eruption)	Chapter XI Diseases of the digestive system	binary
131555	131555#Source of report of K01 (Embedded and impacted teeth)	Chapter XI Diseases of the digestive system	binary
131557	131557#Source of report of K02 (Dental caries)	Chapter XI Diseases of the digestive system	binary
131559	131559#Source of report of K03 (Other diseases of hard tissues of teeth)	Chapter XI Diseases of the digestive system	binary
131561	131561#Source of report of K04 (Diseases of pulp and periapical tissues)	Chapter XI Diseases of the digestive system	binary
131563	131563#Source of report of K05 (Gingivitis and periodontal diseases)	Chapter XI Diseases of the digestive system	binary
131565	131565#Source of report of K06 (Other disorders of gingiva and edentulous alveolar ridge)	Chapter XI Diseases of the digestive system	binary
131567	131567#Source of report of K07 (Dentofacial anomalies [including malocclusion])	Chapter XI Diseases of the digestive system	binary
131569	131569#Source of report of K08 (Other disorders of teeth and supporting structures)	Chapter XI Diseases of the digestive system	binary
131571	131571#Source of report of K09 (Cysts of oral region not elsewhere classified)	Chapter XI Diseases of the digestive system	binary
131573	131573#Source of report of K10 (Other diseases of jaws)	Chapter XI Diseases of the digestive system	binary
131575	131575#Source of report of K11 (Diseases of salivary glands)	Chapter XI Diseases of the digestive system	binary
131577	131577#Source of report of K12 (Stomatitis and related lesions)	Chapter XI Diseases of the digestive system	binary
131579	131579#Source of report of K13 (Other diseases of lip and oral mucosa)	Chapter XI Diseases of the digestive system	binary
131581	131581#Source of report of K14 (Diseases of tongue)	Chapter XI Diseases of the digestive system	binary
131583	131583#Source of report of K20 (Oesophagitis)	Chapter XI Diseases of the digestive system	binary
131585	131585#Source of report of K21 (Gastro-oesophageal reflux disease)	Chapter XI Diseases of the digestive system	binary
131587	131587#Source of report of K22 (Other diseases of oesophagus)	Chapter XI Diseases of the digestive system	binary
131589	131589#Source of report of K23 (Disorders of oesophagus in diseases classified elsewhere)	Chapter XI Diseases of the digestive system	binary
131591	131591#Source of report of K25 (Gastric ulcer)	Chapter XI Diseases of the digestive system	binary
131593	131593#Source of report of K26 (Duodenal ulcer)	Chapter XI Diseases of the digestive system	binary
131595	131595#Source of report of K27 (Peptic ulcer site unspecified)	Chapter XI Diseases of the digestive system	binary
131597	131597#Source of report of K28 (Gastrojejunal ulcer)	Chapter XI Diseases of the digestive system	binary
131599	131599#Source of report of K29 (Gastritis and duodenitis)	Chapter XI Diseases of the digestive system	binary
131601	131601#Source of report of K30 (Functional dyspepsia)	Chapter XI Diseases of the digestive system	binary
131603	131603#Source of report of K31 (Other diseases of stomach and duodenum)	Chapter XI Diseases of the digestive system	binary
131605	131605#Source of report of K35 (Acute appendicitis)	Chapter XI Diseases of the digestive system	binary
131607	131607#Source of report of K36 (Other appendicitis)	Chapter XI Diseases of the digestive system	binary
131609	131609#Source of report of K37 (Unspecified appendicitis)	Chapter XI Diseases of the digestive system	binary
131611	131611#Source of report of K38 (Other diseases of appendix)	Chapter XI Diseases of the digestive system	binary
131613	131613#Source of report of K40 (Inguinal hernia)	Chapter XI Diseases of the digestive system	binary
131615	131615#Source of report of K41 (Femoral hernia)	Chapter XI Diseases of the digestive system	binary
131617	131617#Source of report of K42 (Umbilical hernia)	Chapter XI Diseases of the digestive system	binary
131619	131619#Source of report of K43 (Ventral hernia)	Chapter XI Diseases of the digestive system	binary
131621	131621#Source of report of K44 (Diaphragmatic hernia)	Chapter XI Diseases of the digestive system	binary
131623	131623#Source of report of K45 (Other abdominal hernia)	Chapter XI Diseases of the digestive system	binary
131625	131625#Source of report of K46 (Unspecified abdominal hernia)	Chapter XI Diseases of the digestive system	binary
131627	131627#Source of report of K50 (Crohn disease [regional enteritis])	Chapter XI Diseases of the digestive system	binary
131629	131629#Source of report of K51 (Ulcerative colitis)	Chapter XI Diseases of the digestive system	binary
131631	131631#Source of report of K52 (Other noninfective gastroenteritis and colitis)	Chapter XI Diseases of the digestive system	binary
131633	131633#Source of report of K55 (Vascular disorders of intestine)	Chapter XI Diseases of the digestive system	binary
131635	131635#Source of report of K56 (Paralytic ileus and intestinal obstruction without hernia)	Chapter XI Diseases of the digestive system	binary
131637	131637#Source of report of K57 (Diverticular disease of intestine)	Chapter XI Diseases of the digestive system	binary
131639	131639#Source of report of K58 (Irritable bowel syndrome)	Chapter XI Diseases of the digestive system	binary
131641	131641#Source of report of K59 (Other functional intestinal disorders)	Chapter XI Diseases of the digestive system	binary
131643	131643#Source of report of K60 (Fissure and fistula of anal and rectal regions)	Chapter XI Diseases of the digestive system	binary
131645	131645#Source of report of K61 (Abscess of anal and rectal regions)	Chapter XI Diseases of the digestive system	binary
131647	131647#Source of report of K62 (Other diseases of anus and rectum)	Chapter XI Diseases of the digestive system	binary
131649	131649#Source of report of K63 (Other diseases of intestine)	Chapter XI Diseases of the digestive system	binary
131651	131651#Source of report of K64 (Haemorrhoids and perianal venous thrombosis)	Chapter XI Diseases of the digestive system	binary
131653	131653#Source of report of K65 (Peritonitis)	Chapter XI Diseases of the digestive system	binary
131655	131655#Source of report of K66 (Other disorders of peritoneum)	Chapter XI Diseases of the digestive system	binary
131661	131661#Source of report of K71 (Toxic liver disease)	Chapter XI Diseases of the digestive system	binary
131663	131663#Source of report of K72 (Hepatic failure not elsewhere classified)	Chapter XI Diseases of the digestive system	binary
131665	131665#Source of report of K73 (Chronic hepatitis not elsewhere classified)	Chapter XI Diseases of the digestive system	binary
131667	131667#Source of report of K74 (Fibrosis and cirrhosis of liver)	Chapter XI Diseases of the digestive system	binary
131669	131669#Source of report of K75 (Other inflammatory liver diseases)	Chapter XI Diseases of the digestive system	binary
131671	131671#Source of report of K76 (Other diseases of liver)	Chapter XI Diseases of the digestive system	binary
131673	131673#Source of report of K77 (Liver disorders in diseases classified elsewhere)	Chapter XI Diseases of the digestive system	binary
131675	131675#Source of report of K80 (Cholelithiasis)	Chapter XI Diseases of the digestive system	binary
131677	131677#Source of report of K81 (Cholecystitis)	Chapter XI Diseases of the digestive system	binary
131679	131679#Source of report of K82 (Other diseases of gallbladder)	Chapter XI Diseases of the digestive system	binary
131681	131681#Source of report of K83 (Other diseases of biliary tract)	Chapter XI Diseases of the digestive system	binary
131683	131683#Source of report of K85 (Acute pancreatitis)	Chapter XI Diseases of the digestive system	binary
131685	131685#Source of report of K86 (Other diseases of pancreas)	Chapter XI Diseases of the digestive system	binary
131689	131689#Source of report of K90 (Intestinal malabsorption)	Chapter XI Diseases of the digestive system	binary
131693	131693#Source of report of K92 (Other diseases of digestive system)	Chapter XI Diseases of the digestive system	binary
131695	131695#Source of report of K93 (Disorders of other digestive organs in diseases classified elsewhere)	Chapter XI Diseases of the digestive system	binary
131697	131697#Source of report of L00 (Staphylococcal scalded skin syndrome)	Chapter XII Diseases of the skin and subcutaneous tissue	binary
131699	131699#Source of report of L01 (Impetigo)	Chapter XII Diseases of the skin and subcutaneous tissue	binary
131701	131701#Source of report of L02 (Cutaneous abscess furuncle and carbuncle)	Chapter XII Diseases of the skin and subcutaneous tissue	binary
131703	131703#Source of report of L03 (Cellulitis)	Chapter XII Diseases of the skin and subcutaneous tissue	binary
131705	131705#Source of report of L04 (Acute lymphadenitis)	Chapter XII Diseases of the skin and subcutaneous tissue	binary
131707	131707#Source of report of L05 (Pilonidal cyst)	Chapter XII Diseases of the skin and subcutaneous tissue	binary
131709	131709#Source of report of L08 (Other local infections of skin and subcutaneous tissue)	Chapter XII Diseases of the skin and subcutaneous tissue	binary
131711	131711#Source of report of L10 (Pemphigus)	Chapter XII Diseases of the skin and subcutaneous tissue	binary
131713	131713#Source of report of L11 (Other acantholytic disorders)	Chapter XII Diseases of the skin and subcutaneous tissue	binary
131715	131715#Source of report of L12 (Pemphigoid)	Chapter XII Diseases of the skin and subcutaneous tissue	binary
131717	131717#Source of report of L13 (Other bullous disorders)	Chapter XII Diseases of the skin and subcutaneous tissue	binary
131721	131721#Source of report of L20 (Atopic dermatitis)	Chapter XII Diseases of the skin and subcutaneous tissue	binary
131723	131723#Source of report of L21 (Seborrhoeic dermatitis)	Chapter XII Diseases of the skin and subcutaneous tissue	binary
131725	131725#Source of report of L22 (Diaper [napkin] dermatitis)	Chapter XII Diseases of the skin and subcutaneous tissue	binary
131727	131727#Source of report of L23 (Allergic contact dermatitis)	Chapter XII Diseases of the skin and subcutaneous tissue	binary
131733	131733#Source of report of L26 (Exfoliative dermatitis)	Chapter XII Diseases of the skin and subcutaneous tissue	binary
131737	131737#Source of report of L28 (Lichen simplex chronicus and prurigo)	Chapter XII Diseases of the skin and subcutaneous tissue	binary
131739	131739#Source of report of L29 (Pruritus)	Chapter XII Diseases of the skin and subcutaneous tissue	binary
131741	131741#Source of report of L30 (Other dermatitis)	Chapter XII Diseases of the skin and subcutaneous tissue	binary
131743	131743#Source of report of L40 (Psoriasis)	Chapter XII Diseases of the skin and subcutaneous tissue	binary
131745	131745#Source of report of L41 (Parapsoriasis)	Chapter XII Diseases of the skin and subcutaneous tissue	binary
131747	131747#Source of report of L42 (Pityriasis rosea)	Chapter XII Diseases of the skin and subcutaneous tissue	binary
131749	131749#Source of report of L43 (Lichen planus)	Chapter XII Diseases of the skin and subcutaneous tissue	binary
131751	131751#Source of report of L44 (Other papulosquamous disorders)	Chapter XII Diseases of the skin and subcutaneous tissue	binary
131755	131755#Source of report of L50 (Urticaria)	Chapter XII Diseases of the skin and subcutaneous tissue	binary
131757	131757#Source of report of L51 (Erythema multiforme)	Chapter XII Diseases of the skin and subcutaneous tissue	binary
131759	131759#Source of report of L52 (Erythema nodosum)	Chapter XII Diseases of the skin and subcutaneous tissue	binary
131761	131761#Source of report of L53 (Other erythematous conditions)	Chapter XII Diseases of the skin and subcutaneous tissue	binary
131769	131769#Source of report of L57 (Skin changes due to chronic exposure to nonionizing radiation)	Chapter XII Diseases of the skin and subcutaneous tissue	binary
131775	131775#Source of report of L60 (Nail disorders)	Chapter XII Diseases of the skin and subcutaneous tissue	binary
131779	131779#Source of report of L63 (Alopecia areata)	Chapter XII Diseases of the skin and subcutaneous tissue	binary
131781	131781#Source of report of L64 (Androgenic alopecia)	Chapter XII Diseases of the skin and subcutaneous tissue	binary
131783	131783#Source of report of L65 (Other nonscarring hair loss)	Chapter XII Diseases of the skin and subcutaneous tissue	binary
131785	131785#Source of report of L66 (Cicatricial alopecia [scarring hair loss])	Chapter XII Diseases of the skin and subcutaneous tissue	binary
131787	131787#Source of report of L67 (Hair colour and hair shaft abnormalities)	Chapter XII Diseases of the skin and subcutaneous tissue	binary
131789	131789#Source of report of L68 (Hypertrichosis)	Chapter XII Diseases of the skin and subcutaneous tissue	binary
131791	131791#Source of report of L70 (Acne)	Chapter XII Diseases of the skin and subcutaneous tissue	binary
131793	131793#Source of report of L71 (Rosacea)	Chapter XII Diseases of the skin and subcutaneous tissue	binary
131795	131795#Source of report of L72 (Follicular cysts of skin and subcutaneous tissue)	Chapter XII Diseases of the skin and subcutaneous tissue	binary
131797	131797#Source of report of L73 (Other follicular disorders)	Chapter XII Diseases of the skin and subcutaneous tissue	binary
131799	131799#Source of report of L74 (Eccrine sweat disorders)	Chapter XII Diseases of the skin and subcutaneous tissue	binary
131801	131801#Source of report of L75 (Apocrine sweat disorders)	Chapter XII Diseases of the skin and subcutaneous tissue	binary
131803	131803#Source of report of L80 (Vitiligo)	Chapter XII Diseases of the skin and subcutaneous tissue	binary
131805	131805#Source of report of L81 (Other disorders of pigmentation)	Chapter XII Diseases of the skin and subcutaneous tissue	binary
131807	131807#Source of report of L82 (Seborrhoeic keratosis)	Chapter XII Diseases of the skin and subcutaneous tissue	binary
131809	131809#Source of report of L83 (Acanthosis nigricans)	Chapter XII Diseases of the skin and subcutaneous tissue	binary
131811	131811#Source of report of L84 (Corns and callosities)	Chapter XII Diseases of the skin and subcutaneous tissue	binary
131813	131813#Source of report of L85 (Other epidermal thickening)	Chapter XII Diseases of the skin and subcutaneous tissue	binary
131817	131817#Source of report of L87 (Transepidermal elimination disorders)	Chapter XII Diseases of the skin and subcutaneous tissue	binary
131819	131819#Source of report of L88 (Pyoderma gangrenosum)	Chapter XII Diseases of the skin and subcutaneous tissue	binary
131821	131821#Source of report of L89 (Decubitus ulcer and pressure area)	Chapter XII Diseases of the skin and subcutaneous tissue	binary
131823	131823#Source of report of L90 (Atrophic disorders of skin)	Chapter XII Diseases of the skin and subcutaneous tissue	binary
131825	131825#Source of report of L91 (Hypertrophic disorders of skin)	Chapter XII Diseases of the skin and subcutaneous tissue	binary
131827	131827#Source of report of L92 (Granulomatous disorders of skin and subcutaneous tissue)	Chapter XII Diseases of the skin and subcutaneous tissue	binary
131829	131829#Source of report of L93 (Lupus erythematosus)	Chapter XII Diseases of the skin and subcutaneous tissue	binary
131831	131831#Source of report of L94 (Other localized connective tissue disorders)	Chapter XII Diseases of the skin and subcutaneous tissue	binary
131833	131833#Source of report of L95 (Vasculitis limited to skin not elsewhere classified)	Chapter XII Diseases of the skin and subcutaneous tissue	binary
131835	131835#Source of report of L97 (Ulcer of lower limb not elsewhere classified)	Chapter XII Diseases of the skin and subcutaneous tissue	binary
131837	131837#Source of report of L98 (Other disorders of skin and subcutaneous tissue not elsewhere classified)	Chapter XII Diseases of the skin and subcutaneous tissue	binary
131839	131839#Source of report of L99 (Other disorders of skin and subcutaneous tissue in diseases classified elsewhere)	Chapter XII Diseases of the skin and subcutaneous tissue	binary
131841	131841#Source of report of M00 (Pyogenic arthritis)	Chapter XIII Diseases of the musculoskeletal system and connective tissue	binary
131843	131843#Source of report of M01 (Direct infections of joint in infectious and parasitic diseases classified elsewhere)	Chapter XIII Diseases of the musculoskeletal system and connective tissue	binary
131845	131845#Source of report of M02 (Reactive arthropathies)	Chapter XIII Diseases of the musculoskeletal system and connective tissue	binary
131847	131847#Source of report of M03 (Postinfective and reactive arthropathies in diseases classified elsewhere)	Chapter XIII Diseases of the musculoskeletal system and connective tissue	binary
131849	131849#Source of report of M05 (Seropositive rheumatoid arthritis)	Chapter XIII Diseases of the musculoskeletal system and connective tissue	binary
131851	131851#Source of report of M06 (Other rheumatoid arthritis)	Chapter XIII Diseases of the musculoskeletal system and connective tissue	binary
131853	131853#Source of report of M07 (Psoriatic and enteropathic arthropathies)	Chapter XIII Diseases of the musculoskeletal system and connective tissue	binary
131855	131855#Source of report of M08 (Juvenile arthritis)	Chapter XIII Diseases of the musculoskeletal system and connective tissue	binary
131859	131859#Source of report of M10 (Gout)	Chapter XIII Diseases of the musculoskeletal system and connective tissue	binary
131861	131861#Source of report of M11 (Other crystal arthropathies)	Chapter XIII Diseases of the musculoskeletal system and connective tissue	binary
131863	131863#Source of report of M12 (Other specific arthropathies)	Chapter XIII Diseases of the musculoskeletal system and connective tissue	binary
131865	131865#Source of report of M13 (Other arthritis)	Chapter XIII Diseases of the musculoskeletal system and connective tissue	binary
131867	131867#Source of report of M14 (Arthropathies in other diseases classified elsewhere)	Chapter XIII Diseases of the musculoskeletal system and connective tissue	binary
131869	131869#Source of report of M15 (Polyarthrosis)	Chapter XIII Diseases of the musculoskeletal system and connective tissue	binary
131871	131871#Source of report of M16 (Coxarthrosis [arthrosis of hip])	Chapter XIII Diseases of the musculoskeletal system and connective tissue	binary
131873	131873#Source of report of M17 (Gonarthrosis [arthrosis of knee])	Chapter XIII Diseases of the musculoskeletal system and connective tissue	binary
131875	131875#Source of report of M18 (Arthrosis of first carpometacarpal joint)	Chapter XIII Diseases of the musculoskeletal system and connective tissue	binary
131877	131877#Source of report of M19 (Other arthrosis)	Chapter XIII Diseases of the musculoskeletal system and connective tissue	binary
131879	131879#Source of report of M20 (Acquired deformities of fingers and toes)	Chapter XIII Diseases of the musculoskeletal system and connective tissue	binary
131881	131881#Source of report of M21 (Other acquired deformities of limbs)	Chapter XIII Diseases of the musculoskeletal system and connective tissue	binary
131883	131883#Source of report of M22 (Disorders of patella)	Chapter XIII Diseases of the musculoskeletal system and connective tissue	binary
131885	131885#Source of report of M23 (Internal derangement of knee)	Chapter XIII Diseases of the musculoskeletal system and connective tissue	binary
131887	131887#Source of report of M24 (Other specific joint derangements)	Chapter XIII Diseases of the musculoskeletal system and connective tissue	binary
131889	131889#Source of report of M25 (Other joint disorders not elsewhere classified)	Chapter XIII Diseases of the musculoskeletal system and connective tissue	binary
131891	131891#Source of report of M30 (Polyarteritis nodosa and related conditions)	Chapter XIII Diseases of the musculoskeletal system and connective tissue	binary
131893	131893#Source of report of M31 (Other necrotizing vasculopathies)	Chapter XIII Diseases of the musculoskeletal system and connective tissue	binary
131895	131895#Source of report of M32 (Systemic lupus erythematosus)	Chapter XIII Diseases of the musculoskeletal system and connective tissue	binary
131897	131897#Source of report of M33 (Dermatopolymyositis)	Chapter XIII Diseases of the musculoskeletal system and connective tissue	binary
131899	131899#Source of report of M34 (Systemic sclerosis)	Chapter XIII Diseases of the musculoskeletal system and connective tissue	binary
131901	131901#Source of report of M35 (Other systemic involvement of connective tissue)	Chapter XIII Diseases of the musculoskeletal system and connective tissue	binary
131903	131903#Source of report of M36 (Systemic disorders of connective tissue in diseases classified elsewhere)	Chapter XIII Diseases of the musculoskeletal system and connective tissue	binary
131905	131905#Source of report of M40 (Kyphosis and lordosis)	Chapter XIII Diseases of the musculoskeletal system and connective tissue	binary
131907	131907#Source of report of M41 (Scoliosis)	Chapter XIII Diseases of the musculoskeletal system and connective tissue	binary
131909	131909#Source of report of M42 (Spinal osteochondrosis)	Chapter XIII Diseases of the musculoskeletal system and connective tissue	binary
131911	131911#Source of report of M43 (Other deforming dorsopathies)	Chapter XIII Diseases of the musculoskeletal system and connective tissue	binary
131913	131913#Source of report of M45 (Ankylosing spondylitis)	Chapter XIII Diseases of the musculoskeletal system and connective tissue	binary
131915	131915#Source of report of M46 (Other inflammatory spondylopathies)	Chapter XIII Diseases of the musculoskeletal system and connective tissue	binary
131917	131917#Source of report of M47 (Spondylosis)	Chapter XIII Diseases of the musculoskeletal system and connective tissue	binary
131919	131919#Source of report of M48 (Other spondylopathies)	Chapter XIII Diseases of the musculoskeletal system and connective tissue	binary
131921	131921#Source of report of M49 (Spondylopathies in diseases classified elsewhere)	Chapter XIII Diseases of the musculoskeletal system and connective tissue	binary
131923	131923#Source of report of M50 (Cervical disc disorders)	Chapter XIII Diseases of the musculoskeletal system and connective tissue	binary
131925	131925#Source of report of M51 (Other intervertebral disc disorders)	Chapter XIII Diseases of the musculoskeletal system and connective tissue	binary
131927	131927#Source of report of M53 (Other dorsopathies not elsewhere classified)	Chapter XIII Diseases of the musculoskeletal system and connective tissue	binary
131929	131929#Source of report of M54 (Dorsalgia)	Chapter XIII Diseases of the musculoskeletal system and connective tissue	binary
131931	131931#Source of report of M60 (Myositis)	Chapter XIII Diseases of the musculoskeletal system and connective tissue	binary
131933	131933#Source of report of M61 (Calcification and ossification of muscle)	Chapter XIII Diseases of the musculoskeletal system and connective tissue	binary
131935	131935#Source of report of M62 (Other disorders of muscle)	Chapter XIII Diseases of the musculoskeletal system and connective tissue	binary
131939	131939#Source of report of M65 (Synovitis and tenosynovitis)	Chapter XIII Diseases of the musculoskeletal system and connective tissue	binary
131941	131941#Source of report of M66 (Spontaneous rupture of synovium and tendon)	Chapter XIII Diseases of the musculoskeletal system and connective tissue	binary
131943	131943#Source of report of M67 (Other disorders of synovium and tendon)	Chapter XIII Diseases of the musculoskeletal system and connective tissue	binary
131947	131947#Source of report of M70 (Soft tissue disorders related to use overuse and pressure)	Chapter XIII Diseases of the musculoskeletal system and connective tissue	binary
131949	131949#Source of report of M71 (Other bursopathies)	Chapter XIII Diseases of the musculoskeletal system and connective tissue	binary
131951	131951#Source of report of M72 (Fibroblastic disorders)	Chapter XIII Diseases of the musculoskeletal system and connective tissue	binary
131955	131955#Source of report of M75 (Shoulder lesions)	Chapter XIII Diseases of the musculoskeletal system and connective tissue	binary
131957	131957#Source of report of M76 (Enthesopathies of lower limb excluding foot)	Chapter XIII Diseases of the musculoskeletal system and connective tissue	binary
131959	131959#Source of report of M77 (Other enthesopathies)	Chapter XIII Diseases of the musculoskeletal system and connective tissue	binary
131961	131961#Source of report of M79 (Other soft tissue disorders not elsewhere classified)	Chapter XIII Diseases of the musculoskeletal system and connective tissue	binary
131963	131963#Source of report of M80 (Osteoporosis with pathological fracture)	Chapter XIII Diseases of the musculoskeletal system and connective tissue	binary
131965	131965#Source of report of M81 (Osteoporosis without pathological fracture)	Chapter XIII Diseases of the musculoskeletal system and connective tissue	binary
131967	131967#Source of report of M82 (Osteoporosis in diseases classified elsewhere)	Chapter XIII Diseases of the musculoskeletal system and connective tissue	binary
131969	131969#Source of report of M83 (Adult osteomalacia)	Chapter XIII Diseases of the musculoskeletal system and connective tissue	binary
131971	131971#Source of report of M84 (Disorders of continuity of bone)	Chapter XIII Diseases of the musculoskeletal system and connective tissue	binary
131973	131973#Source of report of M85 (Other disorders of bone density and structure)	Chapter XIII Diseases of the musculoskeletal system and connective tissue	binary
131975	131975#Source of report of M86 (Osteomyelitis)	Chapter XIII Diseases of the musculoskeletal system and connective tissue	binary
131977	131977#Source of report of M87 (Osteonecrosis)	Chapter XIII Diseases of the musculoskeletal system and connective tissue	binary
131979	131979#Source of report of M88 (Paget disease of bone [osteitis deformans])	Chapter XIII Diseases of the musculoskeletal system and connective tissue	binary
131981	131981#Source of report of M89 (Other disorders of bone)	Chapter XIII Diseases of the musculoskeletal system and connective tissue	binary
131983	131983#Source of report of M90 (Osteopathies in diseases classified elsewhere)	Chapter XIII Diseases of the musculoskeletal system and connective tissue	binary
131985	131985#Source of report of M91 (Juvenile osteochondrosis of hip and pelvis)	Chapter XIII Diseases of the musculoskeletal system and connective tissue	binary
131987	131987#Source of report of M92 (Other juvenile osteochondrosis)	Chapter XIII Diseases of the musculoskeletal system and connective tissue	binary
131989	131989#Source of report of M93 (Other osteochondropathies)	Chapter XIII Diseases of the musculoskeletal system and connective tissue	binary
131991	131991#Source of report of M94 (Other disorders of cartilage)	Chapter XIII Diseases of the musculoskeletal system and connective tissue	binary
131997	131997#Source of report of M99 (Biomechanical lesions not elsewhere classified)	Chapter XIII Diseases of the musculoskeletal system and connective tissue	binary
131999	131999#Source of report of N00 (Acute nephritic syndrome)	Chapter XIV Diseases of the genitourinary system	binary
132001	132001#Source of report of N01 (Rapidly progressive nephritic syndrome)	Chapter XIV Diseases of the genitourinary system	binary
132003	132003#Source of report of N02 (Recurrent and persistent haematuria)	Chapter XIV Diseases of the genitourinary system	binary
132005	132005#Source of report of N03 (Chronic nephritic syndrome)	Chapter XIV Diseases of the genitourinary system	binary
132007	132007#Source of report of N04 (Nephrotic syndrome)	Chapter XIV Diseases of the genitourinary system	binary
132009	132009#Source of report of N05 (Unspecified nephritic syndrome)	Chapter XIV Diseases of the genitourinary system	binary
132011	132011#Source of report of N06 (Isolated proteinuria with specified morphological lesion)	Chapter XIV Diseases of the genitourinary system	binary
132013	132013#Source of report of N07 (Hereditary nephropathy not elsewhere classified)	Chapter XIV Diseases of the genitourinary system	binary
132015	132015#Source of report of N08 (Glomerular disorders in diseases classified elsewhere)	Chapter XIV Diseases of the genitourinary system	binary
132017	132017#Source of report of N10 (Acute tubulo-interstitial nephritis)	Chapter XIV Diseases of the genitourinary system	binary
132019	132019#Source of report of N11 (Chronic tubulo-interstitial nephritis)	Chapter XIV Diseases of the genitourinary system	binary
132021	132021#Source of report of N12 (Tubulo-interstitial nephritis not specified as acute or chronic)	Chapter XIV Diseases of the genitourinary system	binary
132023	132023#Source of report of N13 (Obstructive and reflux uropathy)	Chapter XIV Diseases of the genitourinary system	binary
132027	132027#Source of report of N15 (Other renal tubulo-interstitial diseases)	Chapter XIV Diseases of the genitourinary system	binary
132029	132029#Source of report of N16 (Renal tubulo-interstitial disorders in diseases classified elsewhere)	Chapter XIV Diseases of the genitourinary system	binary
132031	132031#Source of report of N17 (Acute renal failure)	Chapter XIV Diseases of the genitourinary system	binary
132033	132033#Source of report of N18 (Chronic kidney disease)	Chapter XIV Diseases of the genitourinary system	binary
132035	132035#Source of report of N19 (Unspecified kidney failure)	Chapter XIV Diseases of the genitourinary system	binary
132037	132037#Source of report of N20 (Calculus of kidney and ureter)	Chapter XIV Diseases of the genitourinary system	binary
132039	132039#Source of report of N21 (Calculus of lower urinary tract)	Chapter XIV Diseases of the genitourinary system	binary
132043	132043#Source of report of N23 (Unspecified renal colic)	Chapter XIV Diseases of the genitourinary system	binary
132045	132045#Source of report of N25 (Disorders resulting from impaired renal tubular function)	Chapter XIV Diseases of the genitourinary system	binary
132047	132047#Source of report of N26 (Unspecified contracted kidney)	Chapter XIV Diseases of the genitourinary system	binary
132049	132049#Source of report of N27 (Small kidney of unknown cause)	Chapter XIV Diseases of the genitourinary system	binary
132051	132051#Source of report of N28 (Other disorders of kidney and ureter not elsewhere classified)	Chapter XIV Diseases of the genitourinary system	binary
132053	132053#Source of report of N29 (Other disorders of kidney and ureter in diseases classified elsewhere)	Chapter XIV Diseases of the genitourinary system	binary
132055	132055#Source of report of N30 (Cystitis)	Chapter XIV Diseases of the genitourinary system	binary
132057	132057#Source of report of N31 (Neuromuscular dysfunction of bladder not elsewhere classified)	Chapter XIV Diseases of the genitourinary system	binary
132059	132059#Source of report of N32 (Other disorders of bladder)	Chapter XIV Diseases of the genitourinary system	binary
132063	132063#Source of report of N34 (Urethritis and urethral syndrome)	Chapter XIV Diseases of the genitourinary system	binary
132065	132065#Source of report of N35 (Urethral stricture)	Chapter XIV Diseases of the genitourinary system	binary
132067	132067#Source of report of N36 (Other disorders of urethra)	Chapter XIV Diseases of the genitourinary system	binary
132071	132071#Source of report of N39 (Other disorders of urinary system)	Chapter XIV Diseases of the genitourinary system	binary
132073	132073#Source of report of N40 (Hyperplasia of prostate)	Chapter XIV Diseases of the genitourinary system	binary
132075	132075#Source of report of N41 (Inflammatory diseases of prostate)	Chapter XIV Diseases of the genitourinary system	binary
132077	132077#Source of report of N42 (Other disorders of prostate)	Chapter XIV Diseases of the genitourinary system	binary
132097	132097#Source of report of N60 (Benign mammary dysplasia)	Chapter XIV Diseases of the genitourinary system	binary
132099	132099#Source of report of N61 (Inflammatory disorders of breast)	Chapter XIV Diseases of the genitourinary system	binary
132101	132101#Source of report of N62 (Hypertrophy of breast)	Chapter XIV Diseases of the genitourinary system	binary
132103	132103#Source of report of N63 (Unspecified lump in breast)	Chapter XIV Diseases of the genitourinary system	binary
132105	132105#Source of report of N64 (Other disorders of breast)	Chapter XIV Diseases of the genitourinary system	binary
132123	132123#Source of report of N80 (Endometriosis)	Chapter XIV Diseases of the genitourinary system	binary
132181	132181#Source of report of O10 (Pre-existing hypertension complicating pregnancy childbirth and the puerperium)	Chapter XV Pregnancy childbirth and the puerperium	binary
132183	132183#Source of report of O11 (Pre-eclampsia superimposed on chronic hypertension)	Chapter XV Pregnancy childbirth and the puerperium	binary
132185	132185#Source of report of O12 (Gestational [pregnancy-induced] oedema and proteinuria without hypertension)	Chapter XV Pregnancy childbirth and the puerperium	binary
132187	132187#Source of report of O13 (Gestational [pregnancy-induced] hypertension)	Chapter XV Pregnancy childbirth and the puerperium	binary
132189	132189#Source of report of O14 (Pre-eclampsia)	Chapter XV Pregnancy childbirth and the puerperium	binary
132191	132191#Source of report of O15 (Eclampsia)	Chapter XV Pregnancy childbirth and the puerperium	binary
132193	132193#Source of report of O16 (Unspecified maternal hypertension)	Chapter XV Pregnancy childbirth and the puerperium	binary
132439	132439#Source of report of Q03 (Congenital hydrocephalus)	Chapter XVII Congenital malformations deformations and chromosomal abnormalities	binary
132441	132441#Source of report of Q04 (Other congenital malformations of brain)	Chapter XVII Congenital malformations deformations and chromosomal abnormalities	binary
132443	132443#Source of report of Q05 (Spina bifida)	Chapter XVII Congenital malformations deformations and chromosomal abnormalities	binary
132445	132445#Source of report of Q06 (Other congenital malformations of spinal cord)	Chapter XVII Congenital malformations deformations and chromosomal abnormalities	binary
132447	132447#Source of report of Q07 (Other congenital malformations of nervous system)	Chapter XVII Congenital malformations deformations and chromosomal abnormalities	binary
132449	132449#Source of report of Q10 (Congenital malformations of eyelid lacrimal apparatus and orbit)	Chapter XVII Congenital malformations deformations and chromosomal abnormalities	binary
132451	132451#Source of report of Q11 (Anophthalmos microphthalmos and macrophthalmos)	Chapter XVII Congenital malformations deformations and chromosomal abnormalities	binary
132453	132453#Source of report of Q12 (Congenital lens malformations)	Chapter XVII Congenital malformations deformations and chromosomal abnormalities	binary
132455	132455#Source of report of Q13 (Congenital malformations of anterior segment of eye)	Chapter XVII Congenital malformations deformations and chromosomal abnormalities	binary
132457	132457#Source of report of Q14 (Congenital malformations of posterior segment of eye)	Chapter XVII Congenital malformations deformations and chromosomal abnormalities	binary
132459	132459#Source of report of Q15 (Other congenital malformations of eye)	Chapter XVII Congenital malformations deformations and chromosomal abnormalities	binary
132461	132461#Source of report of Q16 (Congenital malformations of ear causing impairment of hearing)	Chapter XVII Congenital malformations deformations and chromosomal abnormalities	binary
132463	132463#Source of report of Q17 (Other congenital malformations of ear)	Chapter XVII Congenital malformations deformations and chromosomal abnormalities	binary
132465	132465#Source of report of Q18 (Other congenital malformations of face and neck)	Chapter XVII Congenital malformations deformations and chromosomal abnormalities	binary
132467	132467#Source of report of Q20 (Congenital malformations of cardiac chambers and connections)	Chapter XVII Congenital malformations deformations and chromosomal abnormalities	binary
132469	132469#Source of report of Q21 (Congenital malformations of cardiac septa)	Chapter XVII Congenital malformations deformations and chromosomal abnormalities	binary
132471	132471#Source of report of Q22 (Congenital malformations of pulmonary and tricuspid valves)	Chapter XVII Congenital malformations deformations and chromosomal abnormalities	binary
132473	132473#Source of report of Q23 (Congenital malformations of aortic and mitral valves)	Chapter XVII Congenital malformations deformations and chromosomal abnormalities	binary
132475	132475#Source of report of Q24 (Other congenital malformations of heart)	Chapter XVII Congenital malformations deformations and chromosomal abnormalities	binary
132477	132477#Source of report of Q25 (Congenital malformations of great arteries)	Chapter XVII Congenital malformations deformations and chromosomal abnormalities	binary
132479	132479#Source of report of Q26 (Congenital malformations of great veins)	Chapter XVII Congenital malformations deformations and chromosomal abnormalities	binary
132481	132481#Source of report of Q27 (Other congenital malformations of peripheral vascular system)	Chapter XVII Congenital malformations deformations and chromosomal abnormalities	binary
132483	132483#Source of report of Q28 (Other congenital malformations of circulatory system)	Chapter XVII Congenital malformations deformations and chromosomal abnormalities	binary
132485	132485#Source of report of Q30 (Congenital malformations of nose)	Chapter XVII Congenital malformations deformations and chromosomal abnormalities	binary
132487	132487#Source of report of Q31 (Congenital malformations of larynx)	Chapter XVII Congenital malformations deformations and chromosomal abnormalities	binary
132489	132489#Source of report of Q32 (Congenital malformations of trachea and bronchus)	Chapter XVII Congenital malformations deformations and chromosomal abnormalities	binary
132491	132491#Source of report of Q33 (Congenital malformations of lung)	Chapter XVII Congenital malformations deformations and chromosomal abnormalities	binary
132493	132493#Source of report of Q34 (Other congenital malformations of respiratory system)	Chapter XVII Congenital malformations deformations and chromosomal abnormalities	binary
132495	132495#Source of report of Q35 (Cleft palate)	Chapter XVII Congenital malformations deformations and chromosomal abnormalities	binary
132499	132499#Source of report of Q37 (Cleft palate with cleft lip)	Chapter XVII Congenital malformations deformations and chromosomal abnormalities	binary
132501	132501#Source of report of Q38 (Other congenital malformations of tongue mouth and pharynx)	Chapter XVII Congenital malformations deformations and chromosomal abnormalities	binary
132503	132503#Source of report of Q39 (Congenital malformations of oesophagus)	Chapter XVII Congenital malformations deformations and chromosomal abnormalities	binary
132505	132505#Source of report of Q40 (Other congenital malformations of upper alimentary tract)	Chapter XVII Congenital malformations deformations and chromosomal abnormalities	binary
132509	132509#Source of report of Q42 (Congenital absence atresia and stenosis of large intestine)	Chapter XVII Congenital malformations deformations and chromosomal abnormalities	binary
132511	132511#Source of report of Q43 (Other congenital malformations of intestine)	Chapter XVII Congenital malformations deformations and chromosomal abnormalities	binary
132513	132513#Source of report of Q44 (Congenital malformations of gallbladder bile ducts and liver)	Chapter XVII Congenital malformations deformations and chromosomal abnormalities	binary
132515	132515#Source of report of Q45 (Other congenital malformations of digestive system)	Chapter XVII Congenital malformations deformations and chromosomal abnormalities	binary
132531	132531#Source of report of Q60 (Renal agenesis and other reduction defects of kidney)	Chapter XVII Congenital malformations deformations and chromosomal abnormalities	binary
132533	132533#Source of report of Q61 (Cystic kidney disease)	Chapter XVII Congenital malformations deformations and chromosomal abnormalities	binary
132535	132535#Source of report of Q62 (Congenital obstructive defects of renal pelvis and congenital malformations of ureter)	Chapter XVII Congenital malformations deformations and chromosomal abnormalities	binary
132537	132537#Source of report of Q63 (Other congenital malformations of kidney)	Chapter XVII Congenital malformations deformations and chromosomal abnormalities	binary
132539	132539#Source of report of Q64 (Other congenital malformations of urinary system)	Chapter XVII Congenital malformations deformations and chromosomal abnormalities	binary
132541	132541#Source of report of Q65 (Congenital deformities of hip)	Chapter XVII Congenital malformations deformations and chromosomal abnormalities	binary
132543	132543#Source of report of Q66 (Congenital deformities of feet)	Chapter XVII Congenital malformations deformations and chromosomal abnormalities	binary
132545	132545#Source of report of Q67 (Congenital musculoskeletal deformities of head face spine and chest)	Chapter XVII Congenital malformations deformations and chromosomal abnormalities	binary
132547	132547#Source of report of Q68 (Other congenital musculoskeletal deformities)	Chapter XVII Congenital malformations deformations and chromosomal abnormalities	binary
132549	132549#Source of report of Q69 (Polydactyly)	Chapter XVII Congenital malformations deformations and chromosomal abnormalities	binary
132551	132551#Source of report of Q70 (Syndactyly)	Chapter XVII Congenital malformations deformations and chromosomal abnormalities	binary
132553	132553#Source of report of Q71 (Reduction defects of upper limb)	Chapter XVII Congenital malformations deformations and chromosomal abnormalities	binary
132555	132555#Source of report of Q72 (Reduction defects of lower limb)	Chapter XVII Congenital malformations deformations and chromosomal abnormalities	binary
132559	132559#Source of report of Q74 (Other congenital malformations of limb(s)))	Chapter XVII Congenital malformations deformations and chromosomal abnormalities	binary
132561	132561#Source of report of Q75 (Other congenital malformations of skull and face bones)	Chapter XVII Congenital malformations deformations and chromosomal abnormalities	binary
132563	132563#Source of report of Q76 (Congenital malformations of spine and bony thorax)	Chapter XVII Congenital malformations deformations and chromosomal abnormalities	binary
132565	132565#Source of report of Q77 (Osteochondrodysplasia with defects of growth of tubular bones and spine)	Chapter XVII Congenital malformations deformations and chromosomal abnormalities	binary
132567	132567#Source of report of Q78 (Other osteochondrodysplasias)	Chapter XVII Congenital malformations deformations and chromosomal abnormalities	binary
132569	132569#Source of report of Q79 (Congenital malformations of the musculoskeletal system not elsewhere classified)	Chapter XVII Congenital malformations deformations and chromosomal abnormalities	binary
132571	132571#Source of report of Q80 (Congenital ichthyosis)	Chapter XVII Congenital malformations deformations and chromosomal abnormalities	binary
132573	132573#Source of report of Q81 (Epidermolysis bullosa)	Chapter XVII Congenital malformations deformations and chromosomal abnormalities	binary
132575	132575#Source of report of Q82 (Other congenital malformations of skin)	Chapter XVII Congenital malformations deformations and chromosomal abnormalities	binary
132577	132577#Source of report of Q83 (Congenital malformations of breast)	Chapter XVII Congenital malformations deformations and chromosomal abnormalities	binary
132579	132579#Source of report of Q84 (Other congenital malformations of integument)	Chapter XVII Congenital malformations deformations and chromosomal abnormalities	binary
132581	132581#Source of report of Q85 (Phakomatoses not elsewhere classified)	Chapter XVII Congenital malformations deformations and chromosomal abnormalities	binary
132585	132585#Source of report of Q87 (Other specified congenital malformation syndromes affecting multiple systems)	Chapter XVII Congenital malformations deformations and chromosomal abnormalities	binary
132587	132587#Source of report of Q89 (Other congenital malformations not elsewhere classified)	Chapter XVII Congenital malformations deformations and chromosomal abnormalities	binary
132589	132589#Source of report of Q90 (Down syndrome)	Chapter XVII Congenital malformations deformations and chromosomal abnormalities	binary
132591	132591#Source of report of Q91 (Edwards syndrome and Patau syndrome)	Chapter XVII Congenital malformations deformations and chromosomal abnormalities	binary
132593	132593#Source of report of Q92 (Other trisomies and partial trisomies of the autosomes not elsewhere classified)	Chapter XVII Congenital malformations deformations and chromosomal abnormalities	binary
132595	132595#Source of report of Q93 (Monosomies and deletions from the autosomes not elsewhere classified)	Chapter XVII Congenital malformations deformations and chromosomal abnormalities	binary
132599	132599#Source of report of Q96 (Turner syndrome)	Chapter XVII Congenital malformations deformations and chromosomal abnormalities	binary
132603	132603#Source of report of Q98 (Other sex chromosome abnormalities male phenotype not elsewhere classified)	Chapter XVII Congenital malformations deformations and chromosomal abnormalities	binary
132605	132605#Source of report of Q99 (Other chromosome abnormalities not elsewhere classified)	Chapter XVII Congenital malformations deformations and chromosomal abnormalities	binary
20001#1001#lung cancer	20001#1001#lung cancer	Chapter II Neoplasms	binary
20001#1002#breast cancer	20001#1002#breast cancer	Chapter II Neoplasms	binary
20001#1003#skin cancer	20001#1003#skin cancer	Chapter II Neoplasms	binary
20001#1004#cancer of lip|mouth|pharynx|oral cavity	20001#1004#cancer of lip|mouth|pharynx|oral cavity	Chapter II Neoplasms	binary
20001#1005#salivary gland cancer	20001#1005#salivary gland cancer	Chapter II Neoplasms	binary
20001#1006#larynx|throat cancer	20001#1006#larynx|throat cancer	Chapter II Neoplasms	binary
20001#1007#nasal cavity cancer	20001#1007#nasal cavity cancer	Chapter II Neoplasms	binary
20001#1008#ear cancer	20001#1008#ear cancer	Chapter II Neoplasms	binary
20001#1009#sinus cancer	20001#1009#sinus cancer	Chapter II Neoplasms	binary
20001#1010#lip cancer	20001#1010#lip cancer	Chapter II Neoplasms	binary
20001#1011#tongue cancer	20001#1011#tongue cancer	Chapter II Neoplasms	binary
20001#1012#gum cancer	20001#1012#gum cancer	Chapter II Neoplasms	binary
20001#1015#parotid gland cancer	20001#1015#parotid gland cancer	Chapter II Neoplasms	binary
20001#1016#other salivary gland cancer	20001#1016#other salivary gland cancer	Chapter II Neoplasms	binary
20001#1017#oesophageal cancer	20001#1017#oesophageal cancer	Chapter II Neoplasms	binary
20001#1018#stomach cancer	20001#1018#stomach cancer	Chapter II Neoplasms	binary
20001#1019#small intestine|small bowel cancer	20001#1019#small intestine|small bowel cancer	Chapter II Neoplasms	binary
20001#1020#large bowel cancer|colorectal cancer	20001#1020#large bowel cancer|colorectal cancer	Chapter II Neoplasms	binary
20001#1021#anal cancer	20001#1021#anal cancer	Chapter II Neoplasms	binary
20001#1022#colon cancer|sigmoid cancer	20001#1022#colon cancer|sigmoid cancer	Chapter II Neoplasms	binary
20001#1023#rectal cancer	20001#1023#rectal cancer	Chapter II Neoplasms	binary
20001#1024#liver|hepatocellular cancer	20001#1024#liver|hepatocellular cancer	Chapter II Neoplasms	binary
20001#1025#gallbladder|bile duct cancer	20001#1025#gallbladder|bile duct cancer	Chapter II Neoplasms	binary
20001#1026#pancreas cancer	20001#1026#pancreas cancer	Chapter II Neoplasms	binary
20001#1027#small cell lung cancer	20001#1027#small cell lung cancer	Chapter II Neoplasms	binary
20001#1028#non-small cell lung cancer	20001#1028#non-small cell lung cancer	Chapter II Neoplasms	binary
20001#1029#peripheral nerve|autonomic nerve cancer	20001#1029#peripheral nerve|autonomic nerve cancer	Chapter II Neoplasms	binary
20001#1030#eye and|or adnexal cancer	20001#1030#eye and|or adnexal cancer	Chapter II Neoplasms	binary
20001#1031#meningeal cancer | malignant meningioma	20001#1031#meningeal cancer | malignant meningioma	Chapter II Neoplasms	binary
20001#1032#brain cancer | primary malignant brain tumour	20001#1032#brain cancer | primary malignant brain tumour	Chapter II Neoplasms	binary
20001#1033#spinal cord or cranial nerve cancer	20001#1033#spinal cord or cranial nerve cancer	Chapter II Neoplasms	binary
20001#1034#kidney|renal cell cancer	20001#1034#kidney|renal cell cancer	Chapter II Neoplasms	binary
20001#1035#bladder cancer	20001#1035#bladder cancer	Chapter II Neoplasms	binary
20001#1036#other cancer of urinary tract	20001#1036#other cancer of urinary tract	Chapter II Neoplasms	binary
20001#1037#female genital tract cancer	20001#1037#female genital tract cancer	Chapter II Neoplasms	binary
20001#1038#male genital tract cancer	20001#1038#male genital tract cancer	Chapter II Neoplasms	binary
20001#1039#ovarian cancer	20001#1039#ovarian cancer	Chapter II Neoplasms	binary
20001#1040#uterine|endometrial cancer	20001#1040#uterine|endometrial cancer	Chapter II Neoplasms	binary
20001#1041#cervical cancer	20001#1041#cervical cancer	Chapter II Neoplasms	binary
20001#1042#vaginal cancer	20001#1042#vaginal cancer	Chapter II Neoplasms	binary
20001#1043#vulval cancer	20001#1043#vulval cancer	Chapter II Neoplasms	binary
20001#1044#prostate cancer	20001#1044#prostate cancer	Chapter II Neoplasms	binary
20001#1045#testicular cancer	20001#1045#testicular cancer	Chapter II Neoplasms	binary
20001#1046#penis cancer	20001#1046#penis cancer	Chapter II Neoplasms	binary
20001#1047#lymphoma	20001#1047#lymphoma	Chapter II Neoplasms	binary
20001#1048#leukaemia	20001#1048#leukaemia	Chapter II Neoplasms	binary
20001#1050#multiple myeloma	20001#1050#multiple myeloma	Chapter II Neoplasms	binary
20001#1051#myelofibrosis or myelodysplasia	20001#1051#myelofibrosis or myelodysplasia	Chapter II Neoplasms	binary
20001#1052#hodgkins lymphoma | hodgkins disease	20001#1052#hodgkins lymphoma | hodgkins disease	Chapter II Neoplasms	binary
20001#1053#non-hodgkins lymphoma	20001#1053#non-hodgkins lymphoma	Chapter II Neoplasms	binary
20001#1055#chronic lymphocytic	20001#1055#chronic lymphocytic	Chapter II Neoplasms	binary
20001#1056#chronic myeloid	20001#1056#chronic myeloid	Chapter II Neoplasms	binary
20001#1058#other haematological malignancy	20001#1058#other haematological malignancy	Chapter II Neoplasms	binary
20001#1059#malignant melanoma	20001#1059#malignant melanoma	Chapter II Neoplasms	binary
20001#1060#non-melanoma skin cancer	20001#1060#non-melanoma skin cancer	Chapter II Neoplasms	binary
20001#1061#basal cell carcinoma	20001#1061#basal cell carcinoma	Chapter II Neoplasms	binary
20001#1062#squamous cell carcinoma	20001#1062#squamous cell carcinoma	Chapter II Neoplasms	binary
20001#1063#primary bone cancer	20001#1063#primary bone cancer	Chapter II Neoplasms	binary
20001#1065#thyroid cancer	20001#1065#thyroid cancer	Chapter II Neoplasms	binary
20001#1066#parathyroid cancer	20001#1066#parathyroid cancer	Chapter II Neoplasms	binary
20001#1067#adrenal cancer	20001#1067#adrenal cancer	Chapter II Neoplasms	binary
20001#1068#sarcoma|fibrosarcoma	20001#1068#sarcoma|fibrosarcoma	Chapter II Neoplasms	binary
20001#1070#malignant lymph node| unspecified	20001#1070#malignant lymph node| unspecified	Chapter II Neoplasms	binary
20001#1071#metastatic cancer (unknown primary)	20001#1071#metastatic cancer (unknown primary)	Chapter II Neoplasms	binary
20001#1072#cin|pre-cancer cells cervix	20001#1072#cin|pre-cancer cells cervix	Chapter II Neoplasms	binary
20001#1073#rodent ulcer	20001#1073#rodent ulcer	Chapter II Neoplasms	binary
20001#1074#acute myeloid leukaemia	20001#1074#acute myeloid leukaemia	Chapter II Neoplasms	binary
20001#1077#mouth cancer	20001#1077#mouth cancer	Chapter II Neoplasms	binary
20001#1078#tonsil cancer	20001#1078#tonsil cancer	Chapter II Neoplasms	binary
20001#1079#oropharynx | oropharyngeal cancer	20001#1079#oropharynx | oropharyngeal cancer	Chapter II Neoplasms	binary
20001#1081#thymus cancer | malignant thymoma	20001#1081#thymus cancer | malignant thymoma	Chapter II Neoplasms	binary
20001#1084#respiratory | intrathoracic cancer	20001#1084#respiratory | intrathoracic cancer	Chapter II Neoplasms	binary
20001#1085#bone metastases | bony secondaries	20001#1085#bone metastases | bony secondaries	Chapter II Neoplasms	binary
20001#1086#appendix cancer	20001#1086#appendix cancer	Chapter II Neoplasms	binary
20002#1065#hypertension	20002#1065#hypertension	Chapter IX Diseases of the circulatory system	binary
20002#1066#heart|cardiac problem	20002#1066#heart|cardiac problem	Chapter IX Diseases of the circulatory system	binary
20002#1067#peripheral vascular disease	20002#1067#peripheral vascular disease	Chapter IX Diseases of the circulatory system	binary
20002#1068#venous thromboembolic disease	20002#1068#venous thromboembolic disease	Chapter IX Diseases of the circulatory system	binary
20002#1072#essential hypertension	20002#1072#essential hypertension	Chapter IX Diseases of the circulatory system	binary
20002#1073#gestational hypertension|pre-eclampsia	20002#1073#gestational hypertension|pre-eclampsia	Chapter IX Diseases of the circulatory system	binary
20002#1074#angina	20002#1074#angina	Chapter IX Diseases of the circulatory system	binary
20002#1075#heart attack|myocardial infarction	20002#1075#heart attack|myocardial infarction	Chapter IX Diseases of the circulatory system	binary
20002#1076#heart failure|pulmonary odema	20002#1076#heart failure|pulmonary odema	Chapter IX Diseases of the circulatory system	binary
20002#1077#heart arrhythmia	20002#1077#heart arrhythmia	Chapter IX Diseases of the circulatory system	binary
20002#1078#heart valve problem|heart murmur	20002#1078#heart valve problem|heart murmur	Chapter IX Diseases of the circulatory system	binary
20002#1079#cardiomyopathy	20002#1079#cardiomyopathy	Chapter IX Diseases of the circulatory system	binary
20002#1080#pericardial problem	20002#1080#pericardial problem	Chapter IX Diseases of the circulatory system	binary
20002#1081#stroke	20002#1081#stroke	Chapter IX Diseases of the circulatory system	binary
20002#1082#transient ischaemic attack (tia)	20002#1082#transient ischaemic attack (tia)	Chapter IX Diseases of the circulatory system	binary
20002#1083#subdural haemorrhage|haematoma	20002#1083#subdural haemorrhage|haematoma	Chapter IX Diseases of the circulatory system	binary
20002#1086#subarachnoid haemorrhage	20002#1086#subarachnoid haemorrhage	Chapter IX Diseases of the circulatory system	binary
20002#1087#leg claudication| intermittent claudication	20002#1087#leg claudication| intermittent claudication	Chapter IX Diseases of the circulatory system	binary
20002#1088#arterial embolism	20002#1088#arterial embolism	Chapter IX Diseases of the circulatory system	binary
20002#1093#pulmonary embolism +|- dvt	20002#1093#pulmonary embolism +|- dvt	Chapter IX Diseases of the circulatory system	binary
20002#1094#deep venous thrombosis (dvt)	20002#1094#deep venous thrombosis (dvt)	Chapter IX Diseases of the circulatory system	binary
20002#1111#asthma	20002#1111#asthma	Chapter X Diseases of the respiratory system	binary
20002#1112#chronic obstructive airways disease|copd	20002#1112#chronic obstructive airways disease|copd	Chapter X Diseases of the respiratory system	binary
20002#1113#emphysema|chronic bronchitis	20002#1113#emphysema|chronic bronchitis	Chapter X Diseases of the respiratory system	binary
20002#1114#bronchiectasis	20002#1114#bronchiectasis	Chapter X Diseases of the respiratory system	binary
20002#1115#interstitial lung disease	20002#1115#interstitial lung disease	Chapter X Diseases of the respiratory system	binary
20002#1117#other respiratory problems	20002#1117#other respiratory problems	Chapter X Diseases of the respiratory system	binary
20002#1120#asbestosis	20002#1120#asbestosis	Chapter X Diseases of the respiratory system	binary
20002#1121#pulmonary fibrosis	20002#1121#pulmonary fibrosis	Chapter X Diseases of the respiratory system	binary
20002#1122#fibrosing alveolitis|unspecified alveolitis	20002#1122#fibrosing alveolitis|unspecified alveolitis	Chapter X Diseases of the respiratory system	binary
20002#1123#sleep apnoea	20002#1123#sleep apnoea	Chapter X Diseases of the respiratory system	binary
20002#1124#respiratory failure	20002#1124#respiratory failure	Chapter X Diseases of the respiratory system	binary
20002#1125#pleurisy	20002#1125#pleurisy	Chapter X Diseases of the respiratory system	binary
20002#1126#spontaneous pneumothorax|recurrent pneumothorax	20002#1126#spontaneous pneumothorax|recurrent pneumothorax	Chapter X Diseases of the respiratory system	binary
20002#1134#oesophageal disorder	20002#1134#oesophageal disorder	Chapter XI Diseases of the digestive system	binary
20002#1135#stomach disorder	20002#1135#stomach disorder	Chapter XI Diseases of the digestive system	binary
20002#1136#liver|biliary|pancreas problem	20002#1136#liver|biliary|pancreas problem	Chapter XI Diseases of the digestive system	binary
20002#1137#other abdominal problem	20002#1137#other abdominal problem	Chapter XI Diseases of the digestive system	binary
20002#1138#gastro-oesophageal reflux (gord) | gastric reflux	20002#1138#gastro-oesophageal reflux (gord) | gastric reflux	Chapter XI Diseases of the digestive system	binary
20002#1139#oesophagitis|barretts oesophagus	20002#1139#oesophagitis|barretts oesophagus	Chapter XI Diseases of the digestive system	binary
20002#1140#oesophageal stricture	20002#1140#oesophageal stricture	Chapter XI Diseases of the digestive system	binary
20002#1141#oesophageal varicies	20002#1141#oesophageal varicies	Chapter XI Diseases of the digestive system	binary
20002#1142#gastric|stomach ulcers	20002#1142#gastric|stomach ulcers	Chapter XI Diseases of the digestive system	binary
20002#1143#gastritis|gastric erosions	20002#1143#gastritis|gastric erosions	Chapter XI Diseases of the digestive system	binary
20002#1154#irritable bowel syndrome	20002#1154#irritable bowel syndrome	Chapter XI Diseases of the digestive system	binary
20002#1155#hepatitis	20002#1155#hepatitis	Chapter XI Diseases of the digestive system	binary
20002#1157#non-infective hepatitis	20002#1157#non-infective hepatitis	Chapter XI Diseases of the digestive system	binary
20002#1158#liver failure|cirrhosis	20002#1158#liver failure|cirrhosis	Chapter XI Diseases of the digestive system	binary
20002#1159#bile duct disease	20002#1159#bile duct disease	Chapter XI Diseases of the digestive system	binary
20002#1160#bile duct obstruction|ascending cholangitis	20002#1160#bile duct obstruction|ascending cholangitis	Chapter XI Diseases of the digestive system	binary
20002#1161#gall bladder disease	20002#1161#gall bladder disease	Chapter XI Diseases of the digestive system	binary
20002#1162#cholelithiasis|gall stones	20002#1162#cholelithiasis|gall stones	Chapter XI Diseases of the digestive system	binary
20002#1163#cholecystitis	20002#1163#cholecystitis	Chapter XI Diseases of the digestive system	binary
20002#1164#pancreatic disease	20002#1164#pancreatic disease	Chapter XI Diseases of the digestive system	binary
20002#1165#pancreatitis	20002#1165#pancreatitis	Chapter XI Diseases of the digestive system	binary
20002#1190#peritonitis	20002#1190#peritonitis	Chapter XI Diseases of the digestive system	binary
20002#1191#gastrointestinal bleeding	20002#1191#gastrointestinal bleeding	Chapter XI Diseases of the digestive system	binary
20002#1192#renal|kidney failure	20002#1192#renal|kidney failure	Chapter XIV Diseases of the genitourinary system	binary
20002#1193#renal failure requiring dialysis	20002#1193#renal failure requiring dialysis	Chapter XIV Diseases of the genitourinary system	binary
20002#1194#renal failure not requiring dialysis	20002#1194#renal failure not requiring dialysis	Chapter XIV Diseases of the genitourinary system	binary
20002#1197#kidney stone|ureter stone|bladder stone	20002#1197#kidney stone|ureter stone|bladder stone	Chapter XIV Diseases of the genitourinary system	binary
20002#1200#ureteric obstruction|hydronephrosis	20002#1200#ureteric obstruction|hydronephrosis	Chapter XIV Diseases of the genitourinary system	binary
20002#1201#bladder problem (not cancer)	20002#1201#bladder problem (not cancer)	Chapter XIV Diseases of the genitourinary system	binary
20002#1202#urinary frequency | incontinence	20002#1202#urinary frequency | incontinence	Chapter XIV Diseases of the genitourinary system	binary
20002#1207#prostate problem (not cancer)	20002#1207#prostate problem (not cancer)	Chapter XIV Diseases of the genitourinary system	binary
20002#1210#scrotal problem (not cancer)	20002#1210#scrotal problem (not cancer)	Chapter XIV Diseases of the genitourinary system	binary
20002#1214#testicular problems (not cancer)	20002#1214#testicular problems (not cancer)	Chapter XIV Diseases of the genitourinary system	binary
20002#1220#diabetes	20002#1220#diabetes	Chapter IV Endocrine nutritional and metabolic diseases	binary
20002#1221#gestational diabetes	20002#1221#gestational diabetes	Chapter IV Endocrine nutritional and metabolic diseases	binary
20002#1222#type 1 diabetes	20002#1222#type 1 diabetes	Chapter IV Endocrine nutritional and metabolic diseases	binary
20002#1223#type 2 diabetes	20002#1223#type 2 diabetes	Chapter IV Endocrine nutritional and metabolic diseases	binary
20002#1224#thyroid problem (not cancer)	20002#1224#thyroid problem (not cancer)	Chapter IV Endocrine nutritional and metabolic diseases	binary
20002#1225#hyperthyroidism|thyrotoxicosis	20002#1225#hyperthyroidism|thyrotoxicosis	Chapter IV Endocrine nutritional and metabolic diseases	binary
20002#1226#hypothyroidism|myxoedema	20002#1226#hypothyroidism|myxoedema	Chapter IV Endocrine nutritional and metabolic diseases	binary
20002#1228#thyroid radioablation therapy	20002#1228#thyroid radioablation therapy	Chapter IV Endocrine nutritional and metabolic diseases	binary
20002#1229#parathyroid gland problem (not cancer)	20002#1229#parathyroid gland problem (not cancer)	Chapter IV Endocrine nutritional and metabolic diseases	binary
20002#1230#parathyroid hyperplasia|adenoma	20002#1230#parathyroid hyperplasia|adenoma	Chapter IV Endocrine nutritional and metabolic diseases	binary
20002#1232#disorder of adrenal gland	20002#1232#disorder of adrenal gland	Chapter IV Endocrine nutritional and metabolic diseases	binary
20002#1233#adrenal tumour	20002#1233#adrenal tumour	Chapter IV Endocrine nutritional and metabolic diseases	binary
20002#1234#adrenocortical insufficiency|addison's disease	20002#1234#adrenocortical insufficiency|addison's disease	Chapter IV Endocrine nutritional and metabolic diseases	binary
20002#1235#hyperaldosteronism|conn's syndrome	20002#1235#hyperaldosteronism|conn's syndrome	Chapter IV Endocrine nutritional and metabolic diseases	binary
20002#1236#phaeochromocytoma	20002#1236#phaeochromocytoma	Chapter IV Endocrine nutritional and metabolic diseases	binary
20002#1237#disorder or pituitary gland	20002#1237#disorder or pituitary gland	Chapter IV Endocrine nutritional and metabolic diseases	binary
20002#1238#pituitary adenoma|tumour	20002#1238#pituitary adenoma|tumour	Chapter IV Endocrine nutritional and metabolic diseases	binary
20002#1239#cushings syndrome	20002#1239#cushings syndrome	Chapter IV Endocrine nutritional and metabolic diseases	binary
20002#1242#eye|eyelid problem	20002#1242#eye|eyelid problem	Chapter VII Diseases of the eye and adnexa	binary
20002#1243#psychological|psychiatric problem	20002#1243#psychological|psychiatric problem	Chapter V Mental and behavioural disorders	binary
20002#1245#brain abscess|intracranial abscess	20002#1245#brain abscess|intracranial abscess	Chapter VI Diseases of the nervous system	binary
20002#1246#encephalitis	20002#1246#encephalitis	Chapter VI Diseases of the nervous system	binary
20002#1247#meningitis	20002#1247#meningitis	Chapter VI Diseases of the nervous system	binary
20002#1248#spinal abscess	20002#1248#spinal abscess	Chapter VI Diseases of the nervous system	binary
20002#1249#cranial nerve problem|palsy	20002#1249#cranial nerve problem|palsy	Chapter VI Diseases of the nervous system	binary
20002#1250#bell's palsy|facial nerve palsy	20002#1250#bell's palsy|facial nerve palsy	Chapter VI Diseases of the nervous system	binary
20002#1251#spinal cord disorder	20002#1251#spinal cord disorder	Chapter VI Diseases of the nervous system	binary
20002#1252#paraplegia	20002#1252#paraplegia	Chapter VI Diseases of the nervous system	binary
20002#1254#peripheral nerve disorder	20002#1254#peripheral nerve disorder	Chapter VI Diseases of the nervous system	binary
20002#1255#peripheral neuropathy	20002#1255#peripheral neuropathy	Chapter VI Diseases of the nervous system	binary
20002#1256#acute infective polyneuritis|guillain-barre syndrome	20002#1256#acute infective polyneuritis|guillain-barre syndrome	Chapter VI Diseases of the nervous system	binary
20002#1257#trapped nerve|compressed nerve	20002#1257#trapped nerve|compressed nerve	Chapter VI Diseases of the nervous system	binary
20002#1258#chronic|degenerative neurological problem	20002#1258#chronic|degenerative neurological problem	Chapter VI Diseases of the nervous system	binary
20002#1259#motor neurone disease	20002#1259#motor neurone disease	Chapter VI Diseases of the nervous system	binary
20002#1260#myasthenia gravis	20002#1260#myasthenia gravis	Chapter VI Diseases of the nervous system	binary
20002#1261#multiple sclerosis	20002#1261#multiple sclerosis	Chapter VI Diseases of the nervous system	binary
20002#1262#parkinsons disease	20002#1262#parkinsons disease	Chapter VI Diseases of the nervous system	binary
20002#1263#dementia|alzheimers|cognitive impairment	20002#1263#dementia|alzheimers|cognitive impairment	Chapter VI Diseases of the nervous system	binary
20002#1264#epilepsy	20002#1264#epilepsy	Chapter VI Diseases of the nervous system	binary
20002#1265#migraine	20002#1265#migraine	Chapter VI Diseases of the nervous system	binary
20002#1275#retinal problem	20002#1275#retinal problem	Chapter VII Diseases of the eye and adnexa	binary
20002#1276#diabetic eye disease	20002#1276#diabetic eye disease	Chapter VII Diseases of the eye and adnexa	binary
20002#1277#glaucoma	20002#1277#glaucoma	Chapter VII Diseases of the eye and adnexa	binary
20002#1278#cataract	20002#1278#cataract	Chapter VII Diseases of the eye and adnexa	binary
20002#1281#retinal detachment	20002#1281#retinal detachment	Chapter VII Diseases of the eye and adnexa	binary
20002#1282#retinal artery|vein occlusion	20002#1282#retinal artery|vein occlusion	Chapter VII Diseases of the eye and adnexa	binary
20002#1286#depression	20002#1286#depression	Chapter V Mental and behavioural disorders	binary
20002#1287#anxiety|panic attacks	20002#1287#anxiety|panic attacks	Chapter V Mental and behavioural disorders	binary
20002#1288#nervous breakdown	20002#1288#nervous breakdown	Chapter V Mental and behavioural disorders	binary
20002#1289#schizophrenia	20002#1289#schizophrenia	Chapter V Mental and behavioural disorders	binary
20002#1291#mania|bipolar disorder|manic depression	20002#1291#mania|bipolar disorder|manic depression	Chapter V Mental and behavioural disorders	binary
20002#1293#bone disorder	20002#1293#bone disorder	Chapter XIII Diseases of the musculoskeletal system and connective tissue	binary
20002#1294#back problem	20002#1294#back problem	Chapter XIII Diseases of the musculoskeletal system and connective tissue	binary
20002#1295#joint disorder	20002#1295#joint disorder	Chapter XIII Diseases of the musculoskeletal system and connective tissue	binary
20002#1297#muscle|soft tissue problem	20002#1297#muscle|soft tissue problem	Chapter XIII Diseases of the musculoskeletal system and connective tissue	binary
20002#13#neurology	20002#13#neurology	Chapter VI Diseases of the nervous system	binary
20002#1308#osteomyelitis	20002#1308#osteomyelitis	Chapter XIII Diseases of the musculoskeletal system and connective tissue	binary
20002#1309#osteoporosis	20002#1309#osteoporosis	Chapter XIII Diseases of the musculoskeletal system and connective tissue	binary
20002#1310#paget's disease	20002#1310#paget's disease	Chapter XIII Diseases of the musculoskeletal system and connective tissue	binary
20002#1311#spine arthritis|spondylitis	20002#1311#spine arthritis|spondylitis	Chapter XIII Diseases of the musculoskeletal system and connective tissue	binary
20002#1312#prolapsed disc|slipped disc	20002#1312#prolapsed disc|slipped disc	Chapter XIII Diseases of the musculoskeletal system and connective tissue	binary
20002#1313#ankylosing spondylitis	20002#1313#ankylosing spondylitis	Chapter XIII Diseases of the musculoskeletal system and connective tissue	binary
20002#1322#myositis|myopathy	20002#1322#myositis|myopathy	Chapter XIII Diseases of the musculoskeletal system and connective tissue	binary
20002#1327#low platelets|platelet disorder	20002#1327#low platelets|platelet disorder	Chapter III Diseases of the blood and blood-forming organs and certain disorders involving the immune mechanism	binary
20002#1328#haemophilia	20002#1328#haemophilia	Chapter III Diseases of the blood and blood-forming organs and certain disorders involving the immune mechanism	binary
20002#1330#iron deficiency anaemia	20002#1330#iron deficiency anaemia	Chapter III Diseases of the blood and blood-forming organs and certain disorders involving the immune mechanism	binary
20002#1331#pernicious anaemia	20002#1331#pernicious anaemia	Chapter III Diseases of the blood and blood-forming organs and certain disorders involving the immune mechanism	binary
20002#1332#aplastic anaemia	20002#1332#aplastic anaemia	Chapter III Diseases of the blood and blood-forming organs and certain disorders involving the immune mechanism	binary
20002#1340#thalassaemia	20002#1340#thalassaemia	Chapter III Diseases of the blood and blood-forming organs and certain disorders involving the immune mechanism	binary
20002#1344#stevens johnson syndrome	20002#1344#stevens johnson syndrome	Chapter III Diseases of the blood and blood-forming organs and certain disorders involving the immune mechanism	binary
20002#1345#pemphigoid|pemphigus	20002#1345#pemphigoid|pemphigus	Chapter III Diseases of the blood and blood-forming organs and certain disorders involving the immune mechanism	binary
20002#1348#gynaecological disorder (not cancer)	20002#1348#gynaecological disorder (not cancer)	Chapter XIV Diseases of the genitourinary system	binary
20002#1349#ovarian cyst or cysts	20002#1349#ovarian cyst or cysts	Chapter XIV Diseases of the genitourinary system	binary
20002#1350#polycystic ovaries|polycystic ovarian syndrome	20002#1350#polycystic ovaries|polycystic ovarian syndrome	Chapter IV Endocrine nutritional and metabolic diseases	binary
20002#1351#uterine fibroids	20002#1351#uterine fibroids	Chapter XIV Diseases of the genitourinary system	binary
20002#1352#uterine polyps	20002#1352#uterine polyps	Chapter XIV Diseases of the genitourinary system	binary
20002#1353#vaginal prolapse|uterine prolapse	20002#1353#vaginal prolapse|uterine prolapse	Chapter XIV Diseases of the genitourinary system	binary
20002#1364#breast disease (not cancer)	20002#1364#breast disease (not cancer)	Chapter XIV Diseases of the genitourinary system	binary
20002#1366#fibrocystic disease	20002#1366#fibrocystic disease	Chapter XIV Diseases of the genitourinary system	binary
20002#1367#breast cysts	20002#1367#breast cysts	Chapter XIV Diseases of the genitourinary system	binary
20002#1371#sarcoidosis	20002#1371#sarcoidosis	Chapter III Diseases of the blood and blood-forming organs and certain disorders involving the immune mechanism	binary
20002#1372#vasculitis	20002#1372#vasculitis	Chapter III Diseases of the blood and blood-forming organs and certain disorders involving the immune mechanism	binary
20002#1373#connective tissue disorder	20002#1373#connective tissue disorder	Chapter III Diseases of the blood and blood-forming organs and certain disorders involving the immune mechanism	binary
20002#1374#allergy|hypersensitivity|anaphylaxis	20002#1374#allergy|hypersensitivity|anaphylaxis	Chapter III Diseases of the blood and blood-forming organs and certain disorders involving the immune mechanism	binary
20002#1376#giant cell|temporal arteritis	20002#1376#giant cell|temporal arteritis	Chapter III Diseases of the blood and blood-forming organs and certain disorders involving the immune mechanism	binary
20002#1377#polymyalgia rheumatica	20002#1377#polymyalgia rheumatica	Chapter III Diseases of the blood and blood-forming organs and certain disorders involving the immune mechanism	binary
20002#1378#wegners granulmatosis	20002#1378#wegners granulmatosis	Chapter III Diseases of the blood and blood-forming organs and certain disorders involving the immune mechanism	binary
20002#1380#polyartertis nodosa	20002#1380#polyartertis nodosa	Chapter III Diseases of the blood and blood-forming organs and certain disorders involving the immune mechanism	binary
20002#1381#systemic lupus erythematosis|sle	20002#1381#systemic lupus erythematosis|sle	Chapter III Diseases of the blood and blood-forming organs and certain disorders involving the immune mechanism	binary
20002#1382#sjogren's syndrome|sicca syndrome	20002#1382#sjogren's syndrome|sicca syndrome	Chapter III Diseases of the blood and blood-forming organs and certain disorders involving the immune mechanism	binary
20002#1383#dermatopolymyositis	20002#1383#dermatopolymyositis	Chapter III Diseases of the blood and blood-forming organs and certain disorders involving the immune mechanism	binary
20002#1384#scleroderma|systemic sclerosis	20002#1384#scleroderma|systemic sclerosis	Chapter III Diseases of the blood and blood-forming organs and certain disorders involving the immune mechanism	binary
20002#1385#allergy or anaphylactic reaction to food	20002#1385#allergy or anaphylactic reaction to food	Chapter III Diseases of the blood and blood-forming organs and certain disorders involving the immune mechanism	binary
20002#1386#allergy or anaphylactic reaction to drug	20002#1386#allergy or anaphylactic reaction to drug	Chapter III Diseases of the blood and blood-forming organs and certain disorders involving the immune mechanism	binary
20002#1387#hayfever|allergic rhinitis	20002#1387#hayfever|allergic rhinitis	Chapter III Diseases of the blood and blood-forming organs and certain disorders involving the immune mechanism	binary
20002#1396#enlarged prostate	20002#1396#enlarged prostate	Chapter XIV Diseases of the genitourinary system	binary
20002#1397#other demyelinating disease (not multiple sclerosis)	20002#1397#other demyelinating disease (not multiple sclerosis)	Chapter VI Diseases of the nervous system	binary
20002#1398#pneumonia	20002#1398#pneumonia	Chapter X Diseases of the respiratory system	binary
20002#14#other urological problem (male)	20002#14#other urological problem (male)	Chapter XIV Diseases of the genitourinary system	binary
20002#1400#peptic ulcer	20002#1400#peptic ulcer	Chapter XI Diseases of the digestive system	binary
20002#1402#endometriosis	20002#1402#endometriosis	Chapter XIV Diseases of the genitourinary system	binary
20002#1405#other renal|kidney problem	20002#1405#other renal|kidney problem	Chapter XIV Diseases of the genitourinary system	binary
20002#1411#lung abscess	20002#1411#lung abscess	Chapter X Diseases of the respiratory system	binary
20002#1412#bronchitis	20002#1412#bronchitis	Chapter X Diseases of the respiratory system	binary
20002#1413#nasal|sinus disorder	20002#1413#nasal|sinus disorder	Chapter VIII Diseases of the ear and mastoid process	binary
20002#1414#throat or larynx disorder	20002#1414#throat or larynx disorder	Chapter VIII Diseases of the ear and mastoid process	binary
20002#1415#ear|vestibular disorder	20002#1415#ear|vestibular disorder	Chapter VIII Diseases of the ear and mastoid process	binary
20002#1416#chronic sinusitis	20002#1416#chronic sinusitis	Chapter VIII Diseases of the ear and mastoid process	binary
20002#1417#nasal polyps	20002#1417#nasal polyps	Chapter VIII Diseases of the ear and mastoid process	binary
20002#1418#chronic laryngitis	20002#1418#chronic laryngitis	Chapter VIII Diseases of the ear and mastoid process	binary
20002#1419#vocal cord polyp	20002#1419#vocal cord polyp	Chapter VIII Diseases of the ear and mastoid process	binary
20002#1420#otosclerosis	20002#1420#otosclerosis	Chapter VIII Diseases of the ear and mastoid process	binary
20002#1421#meniere's disease	20002#1421#meniere's disease	Chapter VIII Diseases of the ear and mastoid process	binary
20002#1425#cerebral aneurysm	20002#1425#cerebral aneurysm	Chapter IX Diseases of the circulatory system	binary
20002#1426#myocarditis	20002#1426#myocarditis	Chapter IX Diseases of the circulatory system	binary
20002#1427#polycystic kidney	20002#1427#polycystic kidney	Chapter XIV Diseases of the genitourinary system	binary
20002#1428#thyroiditis	20002#1428#thyroiditis	Chapter IV Endocrine nutritional and metabolic diseases	binary
20002#1429#acromegaly	20002#1429#acromegaly	Chapter IV Endocrine nutritional and metabolic diseases	binary
20002#1430#hypopituitarism	20002#1430#hypopituitarism	Chapter IV Endocrine nutritional and metabolic diseases	binary
20002#1431#hyperprolactinaemia	20002#1431#hyperprolactinaemia	Chapter IV Endocrine nutritional and metabolic diseases	binary
20002#1432#carcinoid syndrome|tumour	20002#1432#carcinoid syndrome|tumour	Chapter IV Endocrine nutritional and metabolic diseases	binary
20002#1433#cerebral palsy	20002#1433#cerebral palsy	Chapter VI Diseases of the nervous system	binary
20002#1434#other neurological problem	20002#1434#other neurological problem	Chapter VI Diseases of the nervous system	binary
20002#1435#optic neuritis	20002#1435#optic neuritis	Chapter VII Diseases of the eye and adnexa	binary
20002#1436#headaches (not migraine)	20002#1436#headaches (not migraine)	Chapter VI Diseases of the nervous system	binary
20002#1437#myasthenia gravis	20002#1437#myasthenia gravis	Chapter VI Diseases of the nervous system	binary
20002#1438#polycythaemia vera	20002#1438#polycythaemia vera	Chapter II Neoplasms	binary
20002#1439#hiv|aids	20002#1439#hiv|aids	Chapter I Certain infectious and parasitic diseases	binary
20002#1440#tuberculosis (tb)	20002#1440#tuberculosis (tb)	Chapter I Certain infectious and parasitic diseases	binary
20002#1441#malaria	20002#1441#malaria	Chapter I Certain infectious and parasitic diseases	binary
20002#1442#helicobacter pylori	20002#1442#helicobacter pylori	Chapter I Certain infectious and parasitic diseases	binary
20002#1443#schistosomiasis|bilharzia	20002#1443#schistosomiasis|bilharzia	Chapter I Certain infectious and parasitic diseases	binary
20002#1445#clotting disorder|excessive bleeding	20002#1445#clotting disorder|excessive bleeding	Chapter III Diseases of the blood and blood-forming organs and certain disorders involving the immune mechanism	binary
20002#1446#anaemia	20002#1446#anaemia	Chapter III Diseases of the blood and blood-forming organs and certain disorders involving the immune mechanism	binary
20002#1448#neutropenia|lymphopenia	20002#1448#neutropenia|lymphopenia	Chapter III Diseases of the blood and blood-forming organs and certain disorders involving the immune mechanism	binary
20002#1449#myeloproliferative disorder	20002#1449#myeloproliferative disorder	Chapter III Diseases of the blood and blood-forming organs and certain disorders involving the immune mechanism	binary
20002#1450#monoclonal gammopathy|not myeloma	20002#1450#monoclonal gammopathy|not myeloma	Chapter III Diseases of the blood and blood-forming organs and certain disorders involving the immune mechanism	binary
20002#1451#hereditary|genetic haematological disorder	20002#1451#hereditary|genetic haematological disorder	Chapter III Diseases of the blood and blood-forming organs and certain disorders involving the immune mechanism	binary
20002#1452#eczema|dermatitis	20002#1452#eczema|dermatitis	Chapter XII Diseases of the skin and subcutaneous tissue	binary
20002#1453#psoriasis	20002#1453#psoriasis	Chapter XII Diseases of the skin and subcutaneous tissue	binary
20002#1454#blistering|desquamating skin disorder	20002#1454#blistering|desquamating skin disorder	Chapter XII Diseases of the skin and subcutaneous tissue	binary
20002#1455#chronic skin ulcers	20002#1455#chronic skin ulcers	Chapter XII Diseases of the skin and subcutaneous tissue	binary
20002#1456#malabsorption|coeliac disease	20002#1456#malabsorption|coeliac disease	Chapter XI Diseases of the digestive system	binary
20002#1457#duodenal ulcer	20002#1457#duodenal ulcer	Chapter XI Diseases of the digestive system	binary
20002#1458#diverticular disease|diverticulitis	20002#1458#diverticular disease|diverticulitis	Chapter XI Diseases of the digestive system	binary
20002#1459#colitis|not crohns or ulcerative colitis	20002#1459#colitis|not crohns or ulcerative colitis	Chapter XI Diseases of the digestive system	binary
20002#1460#rectal or colon adenoma|polyps	20002#1460#rectal or colon adenoma|polyps	Chapter XI Diseases of the digestive system	binary
20002#1461#inflammatory bowel disease	20002#1461#inflammatory bowel disease	Chapter XI Diseases of the digestive system	binary
20002#1462#crohns disease	20002#1462#crohns disease	Chapter XI Diseases of the digestive system	binary
20002#1463#ulcerative colitis	20002#1463#ulcerative colitis	Chapter XI Diseases of the digestive system	binary
20002#1464#rheumatoid arthritis	20002#1464#rheumatoid arthritis	Chapter XIII Diseases of the musculoskeletal system and connective tissue	binary
20002#1465#osteoarthritis	20002#1465#osteoarthritis	Chapter XIII Diseases of the musculoskeletal system and connective tissue	binary
20002#1466#gout	20002#1466#gout	Chapter XIII Diseases of the musculoskeletal system and connective tissue	binary
20002#1467#other joint disorder	20002#1467#other joint disorder	Chapter XIII Diseases of the musculoskeletal system and connective tissue	binary
20002#1468#diabetic neuropathy|ulcers	20002#1468#diabetic neuropathy|ulcers	Chapter VI Diseases of the nervous system	binary
20002#1470#anorexia|bulimia|other eating disorder	20002#1470#anorexia|bulimia|other eating disorder	Chapter V Mental and behavioural disorders	binary
20002#1471#atrial fibrillation	20002#1471#atrial fibrillation	Chapter IX Diseases of the circulatory system	binary
20002#1472#emphysema	20002#1472#emphysema	Chapter X Diseases of the respiratory system	binary
20002#1473#high cholesterol	20002#1473#high cholesterol	Chapter XVIII Symptoms signs and abnormal clinical and laboratory findings not elsewhere classified	binary
20002#1474#hiatus hernia	20002#1474#hiatus hernia	Chapter XI Diseases of the digestive system	binary
20002#1475#sclerosing cholangitis	20002#1475#sclerosing cholangitis	Chapter XI Diseases of the digestive system	binary
20002#1476#sciatica	20002#1476#sciatica	Chapter XIII Diseases of the musculoskeletal system and connective tissue	binary
20002#1477#psoriatic arthropathy	20002#1477#psoriatic arthropathy	Chapter XIII Diseases of the musculoskeletal system and connective tissue	binary
20002#1478#cervical spondylosis	20002#1478#cervical spondylosis	Chapter XIII Diseases of the musculoskeletal system and connective tissue	binary
20002#1479#rheumatic fever	20002#1479#rheumatic fever	Chapter IX Diseases of the circulatory system	binary
20002#1481#polymyositis	20002#1481#polymyositis	Chapter XIII Diseases of the musculoskeletal system and connective tissue	binary
20002#1482#chronic fatigue syndrome	20002#1482#chronic fatigue syndrome	Chapter VI Diseases of the nervous system	binary
20002#1483#atrial flutter	20002#1483#atrial flutter	Chapter IX Diseases of the circulatory system	binary
20002#1484#wolff parkinson white | wpw syndrome	20002#1484#wolff parkinson white | wpw syndrome	Chapter IX Diseases of the circulatory system	binary
20002#1485#irregular heart beat	20002#1485#irregular heart beat	Chapter IX Diseases of the circulatory system	binary
20002#1486#sick sinus syndrome	20002#1486#sick sinus syndrome	Chapter IX Diseases of the circulatory system	binary
20002#1487#svt | supraventricular tachycardia	20002#1487#svt | supraventricular tachycardia	Chapter IX Diseases of the circulatory system	binary
20002#1488#mitral valve prolapse	20002#1488#mitral valve prolapse	Chapter IX Diseases of the circulatory system	binary
20002#1489#mitral stenosis	20002#1489#mitral stenosis	Chapter IX Diseases of the circulatory system	binary
20002#1490#aortic stenosis	20002#1490#aortic stenosis	Chapter IX Diseases of the circulatory system	binary
20002#1491#brain haemorrhage	20002#1491#brain haemorrhage	Chapter IX Diseases of the circulatory system	binary
20002#1492#aortic aneurysm	20002#1492#aortic aneurysm	Chapter IX Diseases of the circulatory system	binary
20002#1493#other venous|lymphatic disease	20002#1493#other venous|lymphatic disease	Chapter IX Diseases of the circulatory system	binary
20002#1494#varicose veins	20002#1494#varicose veins	Chapter IX Diseases of the circulatory system	binary
20002#1495#lymphoedema	20002#1495#lymphoedema	Chapter IX Diseases of the circulatory system	binary
20002#1496#alpha-1 antitrypsin deficiency	20002#1496#alpha-1 antitrypsin deficiency	Chapter XIV Diseases of the genitourinary system	binary
20002#1497#pneumothorax	20002#1497#pneumothorax	Chapter X Diseases of the respiratory system	binary
20002#1498#empyema	20002#1498#empyema	Chapter X Diseases of the respiratory system	binary
20002#1499#labyrinthitis	20002#1499#labyrinthitis	Chapter VIII Diseases of the ear and mastoid process	binary
20002#15#immunological|systemic disorders	20002#15#immunological|systemic disorders	Chapter XIII Diseases of the musculoskeletal system and connective tissue	binary
20002#1500#vertigo	20002#1500#vertigo	Chapter VIII Diseases of the ear and mastoid process	binary
20002#1501#pyloric stenosis	20002#1501#pyloric stenosis	Chapter XI Diseases of the digestive system	binary
20002#1502#appendicitis	20002#1502#appendicitis	Chapter XI Diseases of the digestive system	binary
20002#1503#anal problem	20002#1503#anal problem	Chapter XI Diseases of the digestive system	binary
20002#1504#anal fissure	20002#1504#anal fissure	Chapter XI Diseases of the digestive system	binary
20002#1505#haemorrhoids | piles	20002#1505#haemorrhoids | piles	Chapter XI Diseases of the digestive system	binary
20002#1506#primary biliary cirrhosis	20002#1506#primary biliary cirrhosis	Chapter XI Diseases of the digestive system	binary
20002#1507#haemochromatosis	20002#1507#haemochromatosis	Chapter XI Diseases of the digestive system	binary
20002#1508#jaundice (unknown cause)	20002#1508#jaundice (unknown cause)	Chapter XI Diseases of the digestive system	binary
20002#1509#gastroenteritis|dysentry	20002#1509#gastroenteritis|dysentry	Chapter XI Diseases of the digestive system	binary
20002#1510#dyspepsia | indigestion	20002#1510#dyspepsia | indigestion	Chapter XI Diseases of the digestive system	binary
20002#1511#abdominal hernia	20002#1511#abdominal hernia	Chapter XI Diseases of the digestive system	binary
20002#1512#umbilical hernia	20002#1512#umbilical hernia	Chapter XI Diseases of the digestive system	binary
20002#1513#inguinal hernia	20002#1513#inguinal hernia	Chapter XI Diseases of the digestive system	binary
20002#1515#pyelonephritis	20002#1515#pyelonephritis	Chapter XIV Diseases of the genitourinary system	binary
20002#1516#bph | benign prostatic hypertrophy	20002#1516#bph | benign prostatic hypertrophy	Chapter XIV Diseases of the genitourinary system	binary
20002#1517#prostatitis	20002#1517#prostatitis	Chapter XIV Diseases of the genitourinary system	binary
20002#1519#kidney nephropathy	20002#1519#kidney nephropathy	Chapter XIV Diseases of the genitourinary system	binary
20002#1520#iga nephropathy	20002#1520#iga nephropathy	Chapter IX Diseases of the circulatory system	binary
20002#1521#diabetes insipidus	20002#1521#diabetes insipidus	Chapter XIV Diseases of the genitourinary system	binary
20002#1522#grave's disease	20002#1522#grave's disease	Chapter IV Endocrine nutritional and metabolic diseases	binary
20002#1523#trigemminal neuralgia	20002#1523#trigemminal neuralgia	Chapter VI Diseases of the nervous system	binary
20002#1524#spina bifida	20002#1524#spina bifida	Chapter XVII Congenital malformations deformations and chromosomal abnormalities	binary
20002#1525#benign | essential tremor	20002#1525#benign | essential tremor	Chapter VI Diseases of the nervous system	binary
20002#1527#retinitis pigmentosa	20002#1527#retinitis pigmentosa	Chapter VII Diseases of the eye and adnexa	binary
20002#1528#macular degeneration	20002#1528#macular degeneration	Chapter VII Diseases of the eye and adnexa	binary
20002#1529#dry eyes	20002#1529#dry eyes	Chapter VII Diseases of the eye and adnexa	binary
20002#1530#iritis	20002#1530#iritis	Chapter VII Diseases of the eye and adnexa	binary
20002#1532#disc problem	20002#1532#disc problem	Chapter XIII Diseases of the musculoskeletal system and connective tissue	binary
20002#1533#disc degeneration	20002#1533#disc degeneration	Chapter XIII Diseases of the musculoskeletal system and connective tissue	binary
20002#1534#back pain	20002#1534#back pain	Chapter XIII Diseases of the musculoskeletal system and connective tissue	binary
20002#1535#scoliosis	20002#1535#scoliosis	Chapter XIII Diseases of the musculoskeletal system and connective tissue	binary
20002#1536#spinal stenosis	20002#1536#spinal stenosis	Chapter XIII Diseases of the musculoskeletal system and connective tissue	binary
20002#1537#joint pain	20002#1537#joint pain	Chapter XIII Diseases of the musculoskeletal system and connective tissue	binary
20002#1538#arthritis (nos)	20002#1538#arthritis (nos)	Chapter XIII Diseases of the musculoskeletal system and connective tissue	binary
20002#1541#carpal tunnel syndrome	20002#1541#carpal tunnel syndrome	Chapter VI Diseases of the nervous system	binary
20002#1542#fibromyalgia	20002#1542#fibromyalgia	Chapter XIII Diseases of the musculoskeletal system and connective tissue	binary
20002#1544#dupuytren's contracture	20002#1544#dupuytren's contracture	Chapter XIII Diseases of the musculoskeletal system and connective tissue	binary
20002#1546#essential thrombocytosis	20002#1546#essential thrombocytosis	Chapter III Diseases of the blood and blood-forming organs and certain disorders involving the immune mechanism	binary
20002#1548#acne|acne vulgaris	20002#1548#acne|acne vulgaris	Chapter XII Diseases of the skin and subcutaneous tissue	binary
20002#1549#lichen planus	20002#1549#lichen planus	Chapter XII Diseases of the skin and subcutaneous tissue	binary
20002#1550#lichen sclerosis	20002#1550#lichen sclerosis	Chapter XII Diseases of the skin and subcutaneous tissue	binary
20002#1551#ovarian problem	20002#1551#ovarian problem	Chapter XIV Diseases of the genitourinary system	binary
20002#1552#uterine problem	20002#1552#uterine problem	Chapter XIV Diseases of the genitourinary system	binary
20002#1553#cervical problem	20002#1553#cervical problem	Chapter XIV Diseases of the genitourinary system	binary
20002#1554#cervical intra-epithelial neoplasia (cin) | precancerous cells cervix	20002#1554#cervical intra-epithelial neoplasia (cin) | precancerous cells cervix	Chapter XIV Diseases of the genitourinary system	binary
20002#1555#cervical polyps	20002#1555#cervical polyps	Chapter XIV Diseases of the genitourinary system	binary
20002#1556#menorrhagia (unknown cause)	20002#1556#menorrhagia (unknown cause)	Chapter XIV Diseases of the genitourinary system	binary
20002#1557#pelvic inflammatory disease| pid	20002#1557#pelvic inflammatory disease| pid	Chapter XIV Diseases of the genitourinary system	binary
20002#1560#breast fibroadenoma	20002#1560#breast fibroadenoma	Chapter II Neoplasms	binary
20002#1561#raynaud's phenomenon|disease	20002#1561#raynaud's phenomenon|disease	Chapter IX Diseases of the circulatory system	binary
20002#1562#food intolerance	20002#1562#food intolerance	Chapter XI Diseases of the digestive system	binary
20002#1563#urticaria	20002#1563#urticaria	Chapter XII Diseases of the skin and subcutaneous tissue	binary
20002#1564#antiphospholipid syndrome	20002#1564#antiphospholipid syndrome	Chapter III Diseases of the blood and blood-forming organs and certain disorders involving the immune mechanism	binary
20002#1566#mrsa | methicillin resistant staphylococcus aureus	20002#1566#mrsa | methicillin resistant staphylococcus aureus	Chapter I Certain infectious and parasitic diseases	binary
20002#1567#infectious mononucleosis | glandular fever | epstein barr virus (ebv)	20002#1567#infectious mononucleosis | glandular fever | epstein barr virus (ebv)	Chapter I Certain infectious and parasitic diseases	binary
20002#1568#measles | morbillivirus	20002#1568#measles | morbillivirus	Chapter I Certain infectious and parasitic diseases	binary
20002#1569#mumps | epidemic parotitis	20002#1569#mumps | epidemic parotitis	Chapter I Certain infectious and parasitic diseases	binary
20002#1570#rubella | german measles	20002#1570#rubella | german measles	Chapter I Certain infectious and parasitic diseases	binary
20002#1571#chickenpox	20002#1571#chickenpox	Chapter I Certain infectious and parasitic diseases	binary
20002#1572#whooping cough | pertussis	20002#1572#whooping cough | pertussis	Chapter I Certain infectious and parasitic diseases	binary
20002#1573#shingles	20002#1573#shingles	Chapter I Certain infectious and parasitic diseases	binary
20002#1574#diphtheria	20002#1574#diphtheria	Chapter I Certain infectious and parasitic diseases	binary
20002#1576#dengue fever	20002#1576#dengue fever	Chapter I Certain infectious and parasitic diseases	binary
20002#1577#typhoid fever	20002#1577#typhoid fever	Chapter I Certain infectious and parasitic diseases	binary
20002#1578#hepatitis a	20002#1578#hepatitis a	Chapter I Certain infectious and parasitic diseases	binary
20002#1579#hepatitis b	20002#1579#hepatitis b	Chapter I Certain infectious and parasitic diseases	binary
20002#1580#hepatitis c	20002#1580#hepatitis c	Chapter I Certain infectious and parasitic diseases	binary
20002#1583#ischaemic stroke	20002#1583#ischaemic stroke	Chapter IX Diseases of the circulatory system	binary
20002#1584#mitral valve disease	20002#1584#mitral valve disease	Chapter IX Diseases of the circulatory system	binary
20002#1585#mitral regurgitation | incompetence	20002#1585#mitral regurgitation | incompetence	Chapter IX Diseases of the circulatory system	binary
20002#1586#aortic valve disease	20002#1586#aortic valve disease	Chapter IX Diseases of the circulatory system	binary
20002#1587#aortic regurgitation | incompetence	20002#1587#aortic regurgitation | incompetence	Chapter IX Diseases of the circulatory system	binary
20002#1588#hypertrophic cardiomyopathy (hcm | hocm)	20002#1588#hypertrophic cardiomyopathy (hcm | hocm)	Chapter IX Diseases of the circulatory system	binary
20002#1589#pericarditis	20002#1589#pericarditis	Chapter IX Diseases of the circulatory system	binary
20002#1591#aortic aneurysm rupture	20002#1591#aortic aneurysm rupture	Chapter IX Diseases of the circulatory system	binary
20002#1592#aortic dissection	20002#1592#aortic dissection	Chapter IX Diseases of the circulatory system	binary
20002#1593#varicose ulcer	20002#1593#varicose ulcer	Chapter IX Diseases of the circulatory system	binary
20002#1595#pleural plaques (not known asbestosis)	20002#1595#pleural plaques (not known asbestosis)	Chapter X Diseases of the respiratory system	binary
20002#1596#pleural effusion	20002#1596#pleural effusion	Chapter X Diseases of the respiratory system	binary
20002#1597#tinnitus | tiniitis	20002#1597#tinnitus | tiniitis	Chapter VIII Diseases of the ear and mastoid process	binary
20002#1599#constipation	20002#1599#constipation	Chapter XI Diseases of the digestive system	binary
20002#16#obstetric problem	20002#16#obstetric problem	Chapter XV Pregnancy childbirth and the puerperium	binary
20002#1600#bowel | intestinal perforation	20002#1600#bowel | intestinal perforation	Chapter XI Diseases of the digestive system	binary
20002#1601#bowel | intestinal infarction	20002#1601#bowel | intestinal infarction	Chapter XI Diseases of the digestive system	binary
20002#1602#bowel | intestinal obstruction	20002#1602#bowel | intestinal obstruction	Chapter XI Diseases of the digestive system	binary
20002#1603#rectal prolapse	20002#1603#rectal prolapse	Chapter XI Diseases of the digestive system	binary
20002#1605#femoral hernia	20002#1605#femoral hernia	Chapter XI Diseases of the digestive system	binary
20002#1606#incisional hernia	20002#1606#incisional hernia	Chapter XI Diseases of the digestive system	binary
20002#1607#diabetic nephropathy	20002#1607#diabetic nephropathy	Chapter II Neoplasms	binary
20002#1608#nephritis	20002#1608#nephritis	Chapter XIV Diseases of the genitourinary system	binary
20002#1609#glomerulnephritis	20002#1609#glomerulnephritis	Chapter XIV Diseases of the genitourinary system	binary
20002#1610#thyroid goitre	20002#1610#thyroid goitre	Chapter IV Endocrine nutritional and metabolic diseases	binary
20002#1611#hyperparathyroidism	20002#1611#hyperparathyroidism	Chapter IV Endocrine nutritional and metabolic diseases	binary
20002#1614#stress	20002#1614#stress	Chapter V Mental and behavioural disorders	binary
20002#1615#obsessive compulsive disorder (ocd)	20002#1615#obsessive compulsive disorder (ocd)	Chapter V Mental and behavioural disorders	binary
20002#1616#insomnia	20002#1616#insomnia	Chapter V Mental and behavioural disorders	binary
20002#1617#osteopenia	20002#1617#osteopenia	Chapter XIII Diseases of the musculoskeletal system and connective tissue	binary
20002#1618#soft tissue inflammation	20002#1618#soft tissue inflammation	Chapter XIII Diseases of the musculoskeletal system and connective tissue	binary
20002#1619#tendonitis | tendinitis | tenosynovitis	20002#1619#tendonitis | tendinitis | tenosynovitis	Chapter XIII Diseases of the musculoskeletal system and connective tissue	binary
20002#1620#bursitis	20002#1620#bursitis	Chapter XIII Diseases of the musculoskeletal system and connective tissue	binary
20002#1621#synovitis	20002#1621#synovitis	Chapter XIII Diseases of the musculoskeletal system and connective tissue	binary
20002#1622#epicondylitis	20002#1622#epicondylitis	Chapter XIII Diseases of the musculoskeletal system and connective tissue	binary
20002#1625#cellulitis	20002#1625#cellulitis	Chapter XII Diseases of the skin and subcutaneous tissue	binary
20002#1657#septicaemia | sepsis	20002#1657#septicaemia | sepsis	Chapter I Certain infectious and parasitic diseases	binary
20002#1659#meningioma | benign meningeal tumour	20002#1659#meningioma | benign meningeal tumour	Chapter II Neoplasms	binary
20002#1660#rosacea	20002#1660#rosacea	Chapter XII Diseases of the skin and subcutaneous tissue	binary
20002#1661#vitiligo	20002#1661#vitiligo	Chapter XII Diseases of the skin and subcutaneous tissue	binary
20002#1662#cervical erosion	20002#1662#cervical erosion	Chapter XIV Diseases of the genitourinary system	binary
20002#1663#abnormal smear (cervix)	20002#1663#abnormal smear (cervix)	Chapter XVIII Symptoms signs and abnormal clinical and laboratory findings not elsewhere classified	binary
20002#1664#dysmenorrhoea | dysmenorrhea	20002#1664#dysmenorrhoea | dysmenorrhea	Chapter XIV Diseases of the genitourinary system	binary
20002#1665#menopausal symptoms | menopause	20002#1665#menopausal symptoms | menopause	Chapter XIV Diseases of the genitourinary system	binary
20002#1666#benign breast lump	20002#1666#benign breast lump	Chapter XIV Diseases of the genitourinary system	binary
20002#1667#alopecia | hair loss	20002#1667#alopecia | hair loss	Chapter XII Diseases of the skin and subcutaneous tissue	binary
20002#1668#allergy to house dust mite	20002#1668#allergy to house dust mite	Chapter X Diseases of the respiratory system	binary
20002#1669#contact dermatitis	20002#1669#contact dermatitis	Chapter XII Diseases of the skin and subcutaneous tissue	binary
20002#1670#allergy to elastoplast	20002#1670#allergy to elastoplast	Chapter XII Diseases of the skin and subcutaneous tissue	binary
20002#1671#allergy to nickel	20002#1671#allergy to nickel	Chapter XII Diseases of the skin and subcutaneous tissue	binary
20002#1674#varicella zoster virus	20002#1674#varicella zoster virus	Chapter I Certain infectious and parasitic diseases	binary
20002#1677#scarlet fever | scarlatina	20002#1677#scarlet fever | scarlatina	Chapter I Certain infectious and parasitic diseases	binary
20002#1679#undescended testicle	20002#1679#undescended testicle	Chapter XIV Diseases of the genitourinary system	binary
20002#1680#bowen's disease	20002#1680#bowen's disease	Chapter II Neoplasms	binary
20002#1683#benign neuroma	20002#1683#benign neuroma	Chapter VI Diseases of the nervous system	binary
20002#17#cerebrovascular disease	20002#17#cerebrovascular disease	Chapter IX Diseases of the circulatory system	binary
20002#18#haematology	20002#18#haematology	Chapter III Diseases of the blood and blood-forming organs and certain disorders involving the immune mechanism	binary
20002#2#dermatology	20002#2#dermatology	Chapter XII Diseases of the skin and subcutaneous tissue	binary
20002#22#fracture head & neck	20002#22#fracture head & neck	Chapter XIX Injury poisoning and certain other consequences of external causes	binary
20002#27#ent disorder|not cancer	20002#27#ent disorder|not cancer	Chapter VIII Diseases of the ear and mastoid process	binary
20002#3#gynaecology|breast	20002#3#gynaecology|breast	Chapter XIV Diseases of the genitourinary system	binary
20002#4#cardiovascular	20002#4#cardiovascular	Chapter IX Diseases of the circulatory system	binary
20002#6#renal|urology	20002#6#renal|urology	Chapter XIV Diseases of the genitourinary system	binary
20002#7#bowel problem	20002#7#bowel problem	Chapter XI Diseases of the digestive system	binary
20002#9#gastrointestinal|abdominal	20002#9#gastrointestinal|abdominal	Chapter XI Diseases of the digestive system	binary
20544#1	20544#1#Social anxiety or social phobia	Chapter V Mental and behavioural disorders	binary
20544#3	20544#3#Any other type of psychosis or psychotic illness	Chapter V Mental and behavioural disorders	binary
20544#4	20544#4#A personality disorder	Chapter V Mental and behavioural disorders	binary
21068	21068#Diagnosed with coeliac disease or gluten sensitivity	Chapter XI Diseases of the digestive system	binary
21073	21073#Fever when IBS symptoms first began	Chapter XI Diseases of the digestive system	binary
21074	21074#Diarrhoea when IBS symptoms first began	Chapter XI Diseases of the digestive system	binary
21075	21075#Bloody diarrhoea when IBS symptoms first began	Chapter XI Diseases of the digestive system	binary
21076	21076#Vomiting when IBS symptoms first began	Chapter XI Diseases of the digestive system	binary
22127	22127#Doctor diagnosed asthma	Chapter X Diseases of the respiratory system	binary
22128	22128#Doctor diagnosed emphysema	Chapter X Diseases of the respiratory system	binary
22129	22129#Doctor diagnosed chronic bronchitis	Chapter X Diseases of the respiratory system	binary
22130	22130#Doctor diagnosed COPD (chronic obstructive pulmonary disease)	Chapter X Diseases of the respiratory system	binary
22132	22132#Doctor diagnosed alpha-1 antitrypsin deficiency	Chapter X Diseases of the respiratory system	binary
22133	22133#Doctor diagnosed sarcoidosis	Chapter X Diseases of the respiratory system	binary
22134	22134#Doctor diagnosed bronchiectasis	Chapter X Diseases of the respiratory system	binary
22135	22135#Doctor diagnosed idiopathic pulmonary fibrosis	Chapter X Diseases of the respiratory system	binary
22136	22136#Doctor diagnosed fibrosing alveolitis/unspecified alveolitis	Chapter X Diseases of the respiratory system	binary
22140	22140#Doctor diagnosed lung cancer (not mesothelioma)	Chapter II Neoplasms	binary
22141	22141#Doctor diagnosed mesothelioma of the lung	Chapter II Neoplasms	binary
22177	22177#Recent medication for tuberculosis	Chapter I Certain infectious and parasitic diseases	binary
2227	2227#Other eye problems	Chapter VII Diseases of the eye and adnexa	binary
2247	2247#Hearing difficulty/problems	Chapter VIII Diseases of the ear and mastoid process	binary
22502	22502#Cough on most days	Chapter X Diseases of the respiratory system	binary
2257	2257#Hearing difficulty/problems with background noise	Chapter VIII Diseases of the ear and mastoid process	binary
23052	23052#VZV seropositivity for Varicella Zoster Virus	Chapter I Certain infectious and parasitic diseases	binary
23053	23053#EBV seropositivity for Epstein-Barr Virus	Chapter I Certain infectious and parasitic diseases	binary
23054	23054#CMV seropositivity for Human Cytomegalovirus	Chapter I Certain infectious and parasitic diseases	binary
23055	23055#HHV-6 overall seropositivity for Human Herpesvirus-6	Chapter I Certain infectious and parasitic diseases	binary
23056	23056#HHV-6A seropositivity for Human Herpesvirus-6	Chapter I Certain infectious and parasitic diseases	binary
23057	23057#HHV-6B seropositivity for Human Herpesvirus-6	Chapter I Certain infectious and parasitic diseases	binary
23058	23058#HHV-7 seropositivity for Human Herpesvirus-7	Chapter I Certain infectious and parasitic diseases	binary
23059	23059#KSHV seropositivity for Kaposi's Sarcoma-Associated Herpesvirus	Chapter I Certain infectious and parasitic diseases	binary
23060	23060#HBV seropositivity for Hepatitis B Virus	Chapter I Certain infectious and parasitic diseases	binary
23061	23061#HCV seropositivity for Hepatitis C Virus	Chapter I Certain infectious and parasitic diseases	binary
23062	23062#T. gondii seropositivity for Toxoplasma gondii	Chapter I Certain infectious and parasitic diseases	binary
23063	23063#HTLV-1 seropositivity for Human T-Lymphotropic Virus 1	Chapter I Certain infectious and parasitic diseases	binary
23065	23065#BKV seropositivity for Human Polyomavirus BKV	Chapter I Certain infectious and parasitic diseases	binary
23066	23066#JCV seropositivity for Human Polyomavirus JCV	Chapter I Certain infectious and parasitic diseases	binary
23067	23067#MCV seropositivity for Merkel Cell Polyomavirus	Chapter I Certain infectious and parasitic diseases	binary
23068	23068#HPV 16 Definition I seropositivity for Human Papillomavirus type-16	Chapter I Certain infectious and parasitic diseases	binary
23069	23069#HPV 18 seropositivity for Human Papillomavirus type-18	Chapter I Certain infectious and parasitic diseases	binary
23073	23073#H. pylori Definition I seropositivity for Helicobacter pylori	Chapter I Certain infectious and parasitic diseases	binary
23074	23074#H. pylori Definition II seropositivity for Helicobacter pylori	Chapter I Certain infectious and parasitic diseases	binary
23075	23075#HPV 16 Definition II seropositivity for Human Papillomavirus type-16	Chapter I Certain infectious and parasitic diseases	binary
2335	2335#Chest pain or discomfort	Chapter IX Diseases of the circulatory system	binary
2443	2443#Diabetes diagnosed by doctor	Chapter IV Endocrine nutritional and metabolic diseases	binary
2453	2453#Cancer diagnosed by doctor	Chapter II Neoplasms	binary
2956	2956#General pain for 3+ months	Chapter XVIII Symptoms signs and abnormal clinical and laboratory findings not elsewhere classified	binary
3404	3404#Neck/shoulder pain for 3+ months	Chapter XVIII Symptoms signs and abnormal clinical and laboratory findings not elsewhere classified	binary
3414	3414#Hip pain for 3+ months	Chapter XVIII Symptoms signs and abnormal clinical and laboratory findings not elsewhere classified	binary
3571	3571#Back pain for 3+ months	Chapter XIII Diseases of the musculoskeletal system and connective tissue	binary
3606	3606#Chest pain or discomfort walking normally	Chapter XVIII Symptoms signs and abnormal clinical and laboratory findings not elsewhere classified	binary
3616	3616#Chest pain due to walking ceases when standing still	Chapter XVIII Symptoms signs and abnormal clinical and laboratory findings not elsewhere classified	binary
3741	3741#Stomach/abdominal pain for 3+ months	Chapter XVIII Symptoms signs and abnormal clinical and laboratory findings not elsewhere classified	binary
3751	3751#Chest pain or discomfort when walking uphill or hurrying	Chapter XVIII Symptoms signs and abnormal clinical and laboratory findings not elsewhere classified	binary
3773	3773#Knee pain for 3+ months	Chapter XVIII Symptoms signs and abnormal clinical and laboratory findings not elsewhere classified	binary
3799	3799#Headaches for 3+ months	Chapter XVIII Symptoms signs and abnormal clinical and laboratory findings not elsewhere classified	binary
40001#A04#A04 Other bacterial intestinal infections	40001#A04#Other bacterial intestinal infections	Chapter I Certain infectious and parasitic diseases	binary
40001#A047#A04.7 Enterocolitis due to Clostridium difficile	40001#A047#Enterocolitis due to Clostridium difficile	Chapter I Certain infectious and parasitic diseases	binary
40001#A09#A09 Diarrhoea and gastro-enteritis of presumed infectious origin	40001#A09#Other gastroenteritis and colitis of infectious and unspecified origin	Chapter I Certain infectious and parasitic diseases	binary
40001#A099#A09.9 Gastroenteritis and colitis of unspecified origin	40001#A099#Gastroenteritis and colitis of unspecified origin	Chapter I Certain infectious and parasitic diseases	binary
40001#A40#A40 Streptococcal septicaemia	40001#A40#Streptococcal sepsis	Chapter I Certain infectious and parasitic diseases	binary
40001#A41#A41 Other septicaemia	40001#A41#Other sepsis	Chapter I Certain infectious and parasitic diseases	binary
40001#A419#A41.9 Septicaemia| unspecified	40001#A419#Sepsis unspecified	Chapter I Certain infectious and parasitic diseases	binary
40001#A49#A49 Bacterial infection of unspecified site	40001#A49#Bacterial infection of unspecified site	Chapter I Certain infectious and parasitic diseases	binary
40001#A498#A49.8 Other bacterial infections of unspecified site	40001#A498#Other bacterial infections of unspecified site	Chapter I Certain infectious and parasitic diseases	binary
40001#A81#A81 Atypical virus infections of central nervous system	40001#A81#Atypical virus infections of central nervous system	Chapter I Certain infectious and parasitic diseases	binary
40001#A810#A81.0 Creutzfeldt-Jakob disease	40001#A810#Creutzfeldt-Jakob disease	Chapter I Certain infectious and parasitic diseases	binary
40001#B44#B44 Aspergillosis	40001#B44#Aspergillosis	Chapter I Certain infectious and parasitic diseases	binary
40001#B441#B44.1 Other pulmonary aspergillosis	40001#B441#Other pulmonary aspergillosis	Chapter I Certain infectious and parasitic diseases	binary
40001#BlockA00-A09#A00-A09 Intestinal infectious diseases	40001#Block A00-A09#A00-A09 Intestinal infectious diseases	Chapter I Certain infectious and parasitic diseases	binary
40001#BlockA30-A49#A30-A49 Other bacterial diseases	40001#Block A30-A49#A30-A49 Other bacterial diseases	Chapter I Certain infectious and parasitic diseases	binary
40001#BlockA80-A89#A80-A89 Viral infections of the central nervous system	40001#Block A80-A89#A80-A89 Viral infections of the central nervous system	Chapter I Certain infectious and parasitic diseases	binary
40001#BlockB15-B19#B15-B19 Viral hepatitis	40001#Block B15-B19#B15-B19 Viral hepatitis	Chapter I Certain infectious and parasitic diseases	binary
40001#BlockB25-B34#B25-B34 Other viral diseases	40001#Block B25-B34#B25-B34 Other viral diseases	Chapter I Certain infectious and parasitic diseases	binary
40001#BlockB35-B49#B35-B49 Mycoses	40001#Block B35-B49#B35-B49 Mycoses	Chapter I Certain infectious and parasitic diseases	binary
40001#BlockC00-C14#C00-C14 Malignant neoplasms of lip| oral cavity and pharynx	40001#Block C00-C14#C00-C14 Malignant neoplasms of lip oral cavity and pharynx	Chapter II Neoplasms	binary
40001#BlockC15-C26#C15-C26 Malignant neoplasms of digestive organs	40001#Block C15-C26#C15-C26 Malignant neoplasms of digestive organs	Chapter II Neoplasms	binary
40001#BlockC30-C39#C30-C39 Malignant neoplasms of respiratory and intrathoracic organs	40001#Block C30-C39#C30-C39 Malignant neoplasms of respiratory and intrathoracic organs	Chapter II Neoplasms	binary
40001#BlockC40-C41#C40-C41 Malignant neoplasms of bone and articular cartilage	40001#Block C40-C41#C40-C41 Malignant neoplasms of bone and articular cartilage	Chapter II Neoplasms	binary
40001#BlockC43-C44#C43-C44 Melanoma and other malignant neoplasms of skin	40001#Block C43-C44#C43-C44 Melanoma and other malignant neoplasms of skin	Chapter II Neoplasms	binary
40001#BlockC45-C49#C45-C49 Malignant neoplasms of mesothelial and soft tissue	40001#Block C45-C49#C45-C49 Malignant neoplasms of mesothelial and soft tissue	Chapter II Neoplasms	binary
40001#BlockC50-C50#C50-C50 Malignant neoplasm of breast	40001#Block C50-C50#C50-C50 Malignant neoplasm of breast	Chapter II Neoplasms	binary
40001#BlockC51-C58#C51-C58 Malignant neoplasms of female genital organs	40001#Block C51-C58#C51-C58 Malignant neoplasms of female genital organs	Chapter II Neoplasms	binary
40001#BlockC60-C63#C60-C63 Malignant neoplasms of male genital organs	40001#Block C60-C63#C60-C63 Malignant neoplasms of male genital organs	Chapter II Neoplasms	binary
40001#BlockC64-C68#C64-C68 Malignant neoplasms of urinary tract	40001#Block C64-C68#C64-C68 Malignant neoplasms of urinary tract	Chapter II Neoplasms	binary
40001#BlockC69-C72#C69-C72 Malignant neoplasms of eye| brain and other parts of central nervous system	40001#Block C69-C72#C69-C72 Malignant neoplasms of eye brain and other parts of central nervous system	Chapter II Neoplasms	binary
40001#BlockC73-C75#C73-C75 Malignant neoplasms of thyroid and other endocrine glands	40001#Block C73-C75#C73-C75 Malignant neoplasms of thyroid and other endocrine glands	Chapter II Neoplasms	binary
40001#BlockC76-C80#C76-C80 Malignant neoplasms of ill-defined| secondary and unspecified sites	40001#Block C76-C80#C76-C80 Malignant neoplasms of ill-defined secondary and unspecified sites	Chapter II Neoplasms	binary
40001#BlockC81-C96#C81-C96 Malignant neoplasms| stated or presumed to be primary| of lymphoid| haematopoietic and related tissue	40001#Block C81-C96#C81-C96 Malignant neoplasms stated or presumed to be primary of lymphoid haematopoietic and related tissue	Chapter II Neoplasms	binary
40001#BlockC97-C97#C97-C97 Malignant neoplasms of independent (primary) multiple sites	40001#Block C97-C97#C97-C97 Malignant neoplasms of independent (primary) multiple sites	Chapter II Neoplasms	binary
40001#BlockD10-D36#D10-D36 Benign neoplasms	40001#Block D10-D36#D10-D36 Benign neoplasms	Chapter II Neoplasms	binary
40001#BlockD37-D48#D37-D48 Neoplasms of uncertain or unknown behaviour	40001#Block D37-D48#D37-D48 Neoplasms of uncertain or unknown behaviour	Chapter II Neoplasms	binary
40001#BlockD55-D59#D55-D59 Haemolytic anaemias	40001#Block D55-D59#D55-D59 Haemolytic anaemias	Chapter III Diseases of the blood and blood-forming organs and certain disorders involving the immune mechanism	binary
40001#BlockD60-D64#D60-D64 Aplastic and other anaemias	40001#Block D60-D64#D60-D64 Aplastic and other anaemias	Chapter III Diseases of the blood and blood-forming organs and certain disorders involving the immune mechanism	binary
40001#BlockD70-D77#D70-D77 Other diseases of blood and blood-forming organs	40001#Block D70-D77#D70-D77 Other diseases of blood and blood-forming organs	Chapter III Diseases of the blood and blood-forming organs and certain disorders involving the immune mechanism	binary
40001#BlockD80-D89#D80-D89 Certain disorders involving the immune mechanism	40001#Block D80-D89#D80-D89 Certain disorders involving the immune mechanism	Chapter III Diseases of the blood and blood-forming organs and certain disorders involving the immune mechanism	binary
40001#BlockE10-E14#E10-E14 Diabetes mellitus	40001#Block E10-E14#E10-E14 Diabetes mellitus	Chapter IV Endocrine nutritional and metabolic diseases	binary
40001#BlockE65-E68#E65-E68 Obesity and other hyperalimentation	40001#Block E65-E68#E65-E68 Obesity and other hyperalimentation	Chapter IV Endocrine nutritional and metabolic diseases	binary
40001#BlockE70-E90#E70-E90 Metabolic disorders	40001#Block E70-E90#E70-E90 Metabolic disorders	Chapter IV Endocrine nutritional and metabolic diseases	binary
40001#BlockF00-F09#F00-F09 Organic| including symptomatic| mental disorders	40001#Block F00-F09#F00-F09 Organic including symptomatic mental disorders	Chapter V Mental and behavioural disorders	binary
40001#BlockG00-G09#G00-G09 Inflammatory diseases of the central nervous system	40001#Block G00-G09#G00-G09 Inflammatory diseases of the central nervous system	Chapter VI Diseases of the nervous system	binary
40001#BlockG10-G14#G10-G14 Systemic atrophies primarily affecting the central nervous system	40001#Block G10-G14#G10-G14 Systemic atrophies primarily affecting the central nervous system	Chapter VI Diseases of the nervous system	binary
40001#BlockG20-G26#G20-G26 Extrapyramidal and movement disorders	40001#Block G20-G26#G20-G26 Extrapyramidal and movement disorders	Chapter VI Diseases of the nervous system	binary
40001#BlockG30-G32#G30-G32 Other degenerative diseases of the nervous system	40001#Block G30-G32#G30-G32 Other degenerative diseases of the nervous system	Chapter VI Diseases of the nervous system	binary
40001#BlockG35-G37#G35-G37 Demyelinating diseases of the central nervous system	40001#Block G35-G37#G35-G37 Demyelinating diseases of the central nervous system	Chapter VI Diseases of the nervous system	binary
40001#BlockG40-G47#G40-G47 Episodic and paroxysmal disorders	40001#Block G40-G47#G40-G47 Episodic and paroxysmal disorders	Chapter VI Diseases of the nervous system	binary
40001#BlockG60-G64#G60-G64 Polyneuropathies and other disorders of the peripheral nervous system	40001#Block G60-G64#G60-G64 Polyneuropathies and other disorders of the peripheral nervous system	Chapter VI Diseases of the nervous system	binary
40001#BlockG70-G73#G70-G73 Diseases of myoneural junction and muscle	40001#Block G70-G73#G70-G73 Diseases of myoneural junction and muscle	Chapter VI Diseases of the nervous system	binary
40001#BlockG80-G83#G80-G83 Cerebral palsy and other paralytic syndromes	40001#Block G80-G83#G80-G83 Cerebral palsy and other paralytic syndromes	Chapter VI Diseases of the nervous system	binary
40001#BlockG90-G99#G90-G99 Other disorders of the nervous system	40001#Block G90-G99#G90-G99 Other disorders of the nervous system	Chapter VI Diseases of the nervous system	binary
40001#BlockI05-I09#I05-I09 Chronic rheumatic heart diseases	40001#Block I05-I09#I05-I09 Chronic rheumatic heart diseases	Chapter IX Diseases of the circulatory system	binary
40001#BlockI10-I15#I10-I15 Hypertensive diseases	40001#Block I10-I15#I10-I15 Hypertensive diseases	Chapter IX Diseases of the circulatory system	binary
40001#BlockI20-I25#I20-I25 Ischaemic heart diseases	40001#Block I20-I25#I20-I25 Ischaemic heart diseases	Chapter IX Diseases of the circulatory system	binary
40001#BlockI26-I28#I26-I28 Pulmonary heart disease and diseases of pulmonary circulation	40001#Block I26-I28#I26-I28 Pulmonary heart disease and diseases of pulmonary circulation	Chapter IX Diseases of the circulatory system	binary
40001#BlockI30-I52#I30-I52 Other forms of heart disease	40001#Block I30-I52#I30-I52 Other forms of heart disease	Chapter IX Diseases of the circulatory system	binary
40001#BlockI60-I69#I60-I69 Cerebrovascular diseases	40001#Block I60-I69#I60-I69 Cerebrovascular diseases	Chapter IX Diseases of the circulatory system	binary
40001#BlockI70-I79#I70-I79 Diseases of arteries| arterioles and capillaries	40001#Block I70-I79#I70-I79 Diseases of arteries arterioles and capillaries	Chapter IX Diseases of the circulatory system	binary
40001#BlockI80-I89#I80-I89 Diseases of veins| lymphatic vessels and lymph nodes| not elsewhere classified	40001#Block I80-I89#I80-I89 Diseases of veins lymphatic vessels and lymph nodes not elsewhere classified	Chapter IX Diseases of the circulatory system	binary
40001#BlockJ09-J18#J09-J18 Influenza and pneumonia	40001#Block J09-J18#J09-J18 Influenza and pneumonia	Chapter X Diseases of the respiratory system	binary
40001#BlockJ20-J22#J20-J22 Other acute lower respiratory infections	40001#Block J20-J22#J20-J22 Other acute lower respiratory infections	Chapter X Diseases of the respiratory system	binary
40001#BlockJ40-J47#J40-J47 Chronic lower respiratory diseases	40001#Block J40-J47#J40-J47 Chronic lower respiratory diseases	Chapter X Diseases of the respiratory system	binary
40001#BlockJ80-J84#J80-J84 Other respiratory diseases principally affecting the interstitium	40001#Block J80-J84#J80-J84 Other respiratory diseases principally affecting the interstitium	Chapter X Diseases of the respiratory system	binary
40001#BlockJ85-J86#J85-J86 Suppurative and necrotic conditions of lower respiratory tract	40001#Block J85-J86#J85-J86 Suppurative and necrotic conditions of lower respiratory tract	Chapter X Diseases of the respiratory system	binary
40001#BlockJ95-J99#J95-J99 Other diseases of the respiratory system	40001#Block J95-J99#J95-J99 Other diseases of the respiratory system	Chapter X Diseases of the respiratory system	binary
40001#BlockK20-K31#K20-K31 Diseases of oesophagus| stomach and duodenum	40001#Block K20-K31#K20-K31 Diseases of oesophagus stomach and duodenum	Chapter XI Diseases of the digestive system	binary
40001#BlockK40-K46#K40-K46 Hernia	40001#Block K40-K46#K40-K46 Hernia	Chapter XI Diseases of the digestive system	binary
40001#BlockK50-K52#K50-K52 Noninfective enteritis and colitis	40001#Block K50-K52#K50-K52 Noninfective enteritis and colitis	Chapter XI Diseases of the digestive system	binary
40001#BlockK55-K64#K55-K64 Other diseases of intestines	40001#Block K55-K64#K55-K64 Other diseases of intestines	Chapter XI Diseases of the digestive system	binary
40001#BlockK65-K67#K65-K67 Diseases of peritoneum	40001#Block K65-K67#K65-K67 Diseases of peritoneum	Chapter XI Diseases of the digestive system	binary
40001#BlockK70-K77#K70-K77 Diseases of liver	40001#Block K70-K77#K70-K77 Diseases of liver	Chapter XI Diseases of the digestive system	binary
40001#BlockK80-K87#K80-K87 Disorders of gallbladder| biliary tract and pancreas	40001#Block K80-K87#K80-K87 Disorders of gallbladder biliary tract and pancreas	Chapter XI Diseases of the digestive system	binary
40001#BlockK90-K93#K90-K93 Other diseases of the digestive system	40001#Block K90-K93#K90-K93 Other diseases of the digestive system	Chapter XI Diseases of the digestive system	binary
40001#BlockL00-L08#L00-L08 Infections of the skin and subcutaneous tissue	40001#Block L00-L08#L00-L08 Infections of the skin and subcutaneous tissue	Chapter XII Diseases of the skin and subcutaneous tissue	binary
40001#BlockL80-L99#L80-L99 Other disorders of the skin and subcutaneous tissue	40001#Block L80-L99#L80-L99 Other disorders of the skin and subcutaneous tissue	Chapter XII Diseases of the skin and subcutaneous tissue	binary
40001#BlockM00-M03#M00-M03 Infectious arthropathies	40001#Block M00-M03#M00-M03 Infectious arthropathies	Chapter XIII Diseases of the musculoskeletal system and connective tissue	binary
40001#BlockM05-M14#M05-M14 Inflammatory polyarthropathies	40001#Block M05-M14#M05-M14 Inflammatory polyarthropathies	Chapter XIII Diseases of the musculoskeletal system and connective tissue	binary
40001#BlockM20-M25#M20-M25 Other joint disorders	40001#Block M20-M25#M20-M25 Other joint disorders	Chapter XIII Diseases of the musculoskeletal system and connective tissue	binary
40001#BlockM30-M36#M30-M36 Systemic connective tissue disorders	40001#Block M30-M36#M30-M36 Systemic connective tissue disorders	Chapter XIII Diseases of the musculoskeletal system and connective tissue	binary
40001#BlockM45-M49#M45-M49 Spondylopathies	40001#Block M45-M49#M45-M49 Spondylopathies	Chapter XIII Diseases of the musculoskeletal system and connective tissue	binary
40001#BlockM80-M85#M80-M85 Disorders of bone density and structure	40001#Block M80-M85#M80-M85 Disorders of bone density and structure	Chapter XIII Diseases of the musculoskeletal system and connective tissue	binary
40001#BlockM86-M90#M86-M90 Other osteopathies	40001#Block M86-M90#M86-M90 Other osteopathies	Chapter XIII Diseases of the musculoskeletal system and connective tissue	binary
40001#BlockN00-N08#N00-N08 Glomerular diseases	40001#Block N00-N08#N00-N08 Glomerular diseases	Chapter XIV Diseases of the genitourinary system	binary
40001#BlockN10-N16#N10-N16 Renal tubulo-interstitial diseases	40001#Block N10-N16#N10-N16 Renal tubulo-interstitial diseases	Chapter XIV Diseases of the genitourinary system	binary
40001#BlockN17-N19#N17-N19 Renal failure	40001#Block N17-N19#N17-N19 Renal failure	Chapter XIV Diseases of the genitourinary system	binary
40001#BlockN20-N23#N20-N23 Urolithiasis	40001#Block N20-N23#N20-N23 Urolithiasis	Chapter XIV Diseases of the genitourinary system	binary
40001#BlockN25-N29#N25-N29 Other disorders of kidney and ureter	40001#Block N25-N29#N25-N29 Other disorders of kidney and ureter	Chapter XIV Diseases of the genitourinary system	binary
40001#BlockN30-N39#N30-N39 Other diseases of urinary system	40001#Block N30-N39#N30-N39 Other diseases of urinary system	Chapter XIV Diseases of the genitourinary system	binary
40001#BlockQ20-Q28#Q20-Q28 Congenital malformations of the circulatory system	40001#Block Q20-Q28#Q20-Q28 Congenital malformations of the circulatory system	Chapter XVII Congenital malformations deformations and chromosomal abnormalities	binary
40001#BlockQ60-Q64#Q60-Q64 Congenital malformations of the urinary system	40001#Block Q60-Q64#Q60-Q64 Congenital malformations of the urinary system	Chapter XVII Congenital malformations deformations and chromosomal abnormalities	binary
40001#BlockQ80-Q89#Q80-Q89 Other congenital malformations	40001#Block Q80-Q89#Q80-Q89 Other congenital malformations	Chapter XVII Congenital malformations deformations and chromosomal abnormalities	binary
40001#BlockR50-R69#R50-R69 General symptoms and signs	40001#Block R50-R69#R50-R69 General symptoms and signs	Chapter XVIII Symptoms signs and abnormal clinical and laboratory findings not elsewhere classified	binary
40001#C02#C02 Malignant neoplasm of other and unspecified parts of tongue	40001#C02#Malignant neoplasm of other and unspecified parts of tongue	Chapter II Neoplasms	binary
40001#C029#C02.9 Tongue| unspecified	40001#C029#Malignant neoplasm: Tongue unspecified	Chapter II Neoplasms	binary
40001#C06#C06 Malignant neoplasm of other and unspecified parts of mouth	40001#C06#Malignant neoplasm of other and unspecified parts of mouth	Chapter II Neoplasms	binary
40001#C069#C06.9 Mouth| unspecified	40001#C069#Malignant neoplasm: Mouth unspecified	Chapter II Neoplasms	binary
40001#C07#C07 Malignant neoplasm of parotid gland	40001#C07#Malignant neoplasm of parotid gland	Chapter II Neoplasms	binary
40001#C09#C09 Malignant neoplasm of tonsil	40001#C09#Malignant neoplasm of tonsil	Chapter II Neoplasms	binary
40001#C099#C09.9 Tonsil| unspecified	40001#C099#Malignant neoplasm: Tonsil unspecified	Chapter II Neoplasms	binary
40001#C10#C10 Malignant neoplasm of oropharynx	40001#C10#Malignant neoplasm of oropharynx	Chapter II Neoplasms	binary
40001#C109#C10.9 Oropharynx| unspecified	40001#C109#Malignant neoplasm: Oropharynx unspecified	Chapter II Neoplasms	binary
40001#C11#C11 Malignant neoplasm of nasopharynx	40001#C11#Malignant neoplasm of nasopharynx	Chapter II Neoplasms	binary
40001#C119#C11.9 Nasopharynx| unspecified	40001#C119#Malignant neoplasm: Nasopharynx unspecified	Chapter II Neoplasms	binary
40001#C13#C13 Malignant neoplasm of hypopharynx	40001#C13#Malignant neoplasm of hypopharynx	Chapter II Neoplasms	binary
40001#C139#C13.9 Hypopharynx| unspecified	40001#C139#Malignant neoplasm: Hypopharynx unspecified	Chapter II Neoplasms	binary
40001#C14#C14 Malignant neoplasm of other and ill-defined sites in the lip| oral cavity and pharynx	40001#C14#Malignant neoplasm of other and ill-defined sites in the lip oral cavity and pharynx	Chapter II Neoplasms	binary
40001#C140#C14.0 Pharynx| unspecified	40001#C140#Malignant neoplasm: Pharynx unspecified	Chapter II Neoplasms	binary
40001#C15#C15 Malignant neoplasm of oesophagus	40001#C15#Malignant neoplasm of oesophagus	Chapter II Neoplasms	binary
40001#C155#C15.5 Lower third of oesophagus	40001#C155#Malignant neoplasm: Lower third of oesophagus	Chapter II Neoplasms	binary
40001#C159#C15.9 Oesophagus| unspecified	40001#C159#Malignant neoplasm: Oesophagus unspecified	Chapter II Neoplasms	binary
40001#C16#C16 Malignant neoplasm of stomach	40001#C16#Malignant neoplasm of stomach	Chapter II Neoplasms	binary
40001#C160#C16.0 Cardia	40001#C160#Malignant neoplasm: Cardia	Chapter II Neoplasms	binary
40001#C169#C16.9 Stomach| unspecified	40001#C169#Malignant neoplasm: Stomach unspecified	Chapter II Neoplasms	binary
40001#C17#C17 Malignant neoplasm of small intestine	40001#C17#Malignant neoplasm of small intestine	Chapter II Neoplasms	binary
40001#C170#C17.0 Duodenum	40001#C170#Malignant neoplasm: Duodenum	Chapter II Neoplasms	binary
40001#C179#C17.9 Small intestine| unspecified	40001#C179#Malignant neoplasm: Small intestine unspecified	Chapter II Neoplasms	binary
40001#C18#C18 Malignant neoplasm of colon	40001#C18#Malignant neoplasm of colon	Chapter II Neoplasms	binary
40001#C180#C18.0 Caecum	40001#C180#Malignant neoplasm: Caecum	Chapter II Neoplasms	binary
40001#C181#C18.1 Appendix	40001#C181#Malignant neoplasm: Appendix	Chapter II Neoplasms	binary
40001#C182#C18.2 Ascending colon	40001#C182#Malignant neoplasm: Ascending colon	Chapter II Neoplasms	binary
40001#C184#C18.4 Transverse colon	40001#C184#Malignant neoplasm: Transverse colon	Chapter II Neoplasms	binary
40001#C187#C18.7 Sigmoid colon	40001#C187#Malignant neoplasm: Sigmoid colon	Chapter II Neoplasms	binary
40001#C189#C18.9 Colon| unspecified	40001#C189#Malignant neoplasm: Colon unspecified	Chapter II Neoplasms	binary
40001#C19#C19 Malignant neoplasm of rectosigmoid junction	40001#C19#Malignant neoplasm of rectosigmoid junction	Chapter II Neoplasms	binary
40001#C20#C20 Malignant neoplasm of rectum	40001#C20#Malignant neoplasm of rectum	Chapter II Neoplasms	binary
40001#C21#C21 Malignant neoplasm of anus and anal canal	40001#C21#Malignant neoplasm of anus and anal canal	Chapter II Neoplasms	binary
40001#C210#C21.0 Anus| unspecified	40001#C210#Malignant neoplasm: Anus unspecified	Chapter II Neoplasms	binary
40001#C211#C21.1 Anal canal	40001#C211#Malignant neoplasm: Anal canal	Chapter II Neoplasms	binary
40001#C22#C22 Malignant neoplasm of liver and intrahepatic bile ducts	40001#C22#Malignant neoplasm of liver and intrahepatic bile ducts	Chapter II Neoplasms	binary
40001#C220#C22.0 Liver cell carcinoma	40001#C220#Malignant neoplasm: Liver cell carcinoma	Chapter II Neoplasms	binary
40001#C221#C22.1 Intrahepatic bile duct carcinoma	40001#C221#Malignant neoplasm: Intrahepatic bile duct carcinoma	Chapter II Neoplasms	binary
40001#C229#C22.9 Liver| unspecified	40001#C229#Malignant neoplasm: Liver unspecified	Chapter II Neoplasms	binary
40001#C23#C23 Malignant neoplasm of gallbladder	40001#C23#Malignant neoplasm of gallbladder	Chapter II Neoplasms	binary
40001#C24#C24 Malignant neoplasm of other and unspecified parts of biliary tract	40001#C24#Malignant neoplasm of other and unspecified parts of biliary tract	Chapter II Neoplasms	binary
40001#C240#C24.0 Extrahepatic bile duct	40001#C240#Malignant neoplasm: Extrahepatic bile duct	Chapter II Neoplasms	binary
40001#C241#C24.1 Ampulla of Vater	40001#C241#Malignant neoplasm: Ampulla of Vater	Chapter II Neoplasms	binary
40001#C249#C24.9 Biliary tract| unspecified	40001#C249#Malignant neoplasm: Biliary tract unspecified	Chapter II Neoplasms	binary
40001#C25#C25 Malignant neoplasm of pancreas	40001#C25#Malignant neoplasm of pancreas	Chapter II Neoplasms	binary
40001#C250#C25.0 Head of pancreas	40001#C250#Malignant neoplasm: Head of pancreas	Chapter II Neoplasms	binary
40001#C259#C25.9 Pancreas| unspecified	40001#C259#Malignant neoplasm: Pancreas unspecified	Chapter II Neoplasms	binary
40001#C26#C26 Malignant neoplasm of other and ill-defined digestive organs	40001#C26#Malignant neoplasm of other and ill-defined digestive organs	Chapter II Neoplasms	binary
40001#C260#C26.0 Intestinal tract| part unspecified	40001#C260#Malignant neoplasm: Intestinal tract part unspecified	Chapter II Neoplasms	binary
40001#C269#C26.9 Ill-defined sites within the digestive system	40001#C269#Malignant neoplasm: Ill-defined sites within the digestive system	Chapter II Neoplasms	binary
40001#C32#C32 Malignant neoplasm of larynx	40001#C32#Malignant neoplasm of larynx	Chapter II Neoplasms	binary
40001#C321#C32.1 Supraglottis	40001#C321#Malignant neoplasm: Supraglottis	Chapter II Neoplasms	binary
40001#C329#C32.9 Larynx| unspecified	40001#C329#Malignant neoplasm: Larynx unspecified	Chapter II Neoplasms	binary
40001#C34#C34 Malignant neoplasm of bronchus and lung	40001#C34#Malignant neoplasm of bronchus and lung	Chapter II Neoplasms	binary
40001#C341#C34.1 Upper lobe| bronchus or lung	40001#C341#Malignant neoplasm: Upper lobe bronchus or lung	Chapter II Neoplasms	binary
40001#C343#C34.3 Lower lobe| bronchus or lung	40001#C343#Malignant neoplasm: Lower lobe bronchus or lung	Chapter II Neoplasms	binary
40001#C349#C34.9 Bronchus or lung| unspecified	40001#C349#Malignant neoplasm: Bronchus or lung unspecified	Chapter II Neoplasms	binary
40001#C37#C37 Malignant neoplasm of thymus	40001#C37#Malignant neoplasm of thymus	Chapter II Neoplasms	binary
40001#C38#C38 Malignant neoplasm of heart| mediastinum and pleura	40001#C38#Malignant neoplasm of heart mediastinum and pleura	Chapter II Neoplasms	binary
40001#C41#C41 Malignant neoplasm of bone and articular cartilage of other and unspecified sites	40001#C41#Malignant neoplasm of bone and articular cartilage of other and unspecified sites	Chapter II Neoplasms	binary
40001#C419#C41.9 Bone and articular cartilage| unspecified	40001#C419#Malignant neoplasm: Bone and articular cartilage unspecified	Chapter II Neoplasms	binary
40001#C43#C43 Malignant melanoma of skin	40001#C43#Malignant melanoma of skin	Chapter II Neoplasms	binary
40001#C439#C43.9 Malignant melanoma of skin| unspecified	40001#C439#Malignant neoplasm: Malignant melanoma of skin unspecified	Chapter II Neoplasms	binary
40001#C44#C44 Other malignant neoplasms of skin	40001#C44#Other malignant neoplasms of skin	Chapter II Neoplasms	binary
40001#C444#C44.4 Skin of scalp and neck	40001#C444#Malignant neoplasm: Skin of scalp and neck	Chapter II Neoplasms	binary
40001#C449#C44.9 Malignant neoplasm of skin| unspecified	40001#C449#Malignant neoplasm: Malignant neoplasm of skin unspecified	Chapter II Neoplasms	binary
40001#C45#C45 Mesothelioma	40001#C45#Mesothelioma	Chapter II Neoplasms	binary
40001#C450#C45.0 Mesothelioma of pleura	40001#C450#Mesothelioma of pleura	Chapter II Neoplasms	binary
40001#C451#C45.1 Mesothelioma of peritoneum	40001#C451#Mesothelioma of peritoneum	Chapter II Neoplasms	binary
40001#C459#C45.9 Mesothelioma| unspecified	40001#C459#Mesothelioma unspecified	Chapter II Neoplasms	binary
40001#C48#C48 Malignant neoplasm of retroperitoneum and peritoneum	40001#C48#Malignant neoplasm of retroperitoneum and peritoneum	Chapter II Neoplasms	binary
40001#C480#C48.0 Retroperitoneum	40001#C480#Malignant neoplasm: Retroperitoneum	Chapter II Neoplasms	binary
40001#C482#C48.2 Peritoneum| unspecified	40001#C482#Malignant neoplasm: Peritoneum unspecified	Chapter II Neoplasms	binary
40001#C49#C49 Malignant neoplasm of other connective and soft tissue	40001#C49#Malignant neoplasm of other connective and soft tissue	Chapter II Neoplasms	binary
40001#C499#C49.9 Connective and soft tissue| unspecified	40001#C499#Malignant neoplasm: Connective and soft tissue unspecified	Chapter II Neoplasms	binary
40001#C50#C50 Malignant neoplasm of breast	40001#C50#Malignant neoplasm of breast	Chapter II Neoplasms	binary
40001#C509#C50.9 Breast| unspecified	40001#C509#Malignant neoplasm: Breast unspecified	Chapter II Neoplasms	binary
40001#C51#C51 Malignant neoplasm of vulva	40001#C51#Malignant neoplasm of vulva	Chapter II Neoplasms	binary
40001#C519#C51.9 Vulva| unspecified	40001#C519#Malignant neoplasm: Vulva unspecified	Chapter II Neoplasms	binary
40001#C52#C52 Malignant neoplasm of vagina	40001#C52#Malignant neoplasm of vagina	Chapter II Neoplasms	binary
40001#C53#C53 Malignant neoplasm of cervix uteri	40001#C53#Malignant neoplasm of cervix uteri	Chapter II Neoplasms	binary
40001#C539#C53.9 Cervix uteri| unspecified	40001#C539#Malignant neoplasm: Cervix uteri unspecified	Chapter II Neoplasms	binary
40001#C54#C54 Malignant neoplasm of corpus uteri	40001#C54#Malignant neoplasm of corpus uteri	Chapter II Neoplasms	binary
40001#C541#C54.1 Endometrium	40001#C541#Malignant neoplasm: Endometrium	Chapter II Neoplasms	binary
40001#C55#C55 Malignant neoplasm of uterus| part unspecified	40001#C55#Malignant neoplasm of uterus part unspecified	Chapter II Neoplasms	binary
40001#C56#C56 Malignant neoplasm of ovary	40001#C56#Malignant neoplasm of ovary	Chapter II Neoplasms	binary
40001#C57#C57 Malignant neoplasm of other and unspecified female genital organs	40001#C57#Malignant neoplasm of other and unspecified female genital organs	Chapter II Neoplasms	binary
40001#C570#C57.0 Fallopian tube	40001#C570#Malignant neoplasm: Fallopian tube	Chapter II Neoplasms	binary
40001#C579#C57.9 Female genital organ| unspecified	40001#C579#Malignant neoplasm: Female genital organ unspecified	Chapter II Neoplasms	binary
40001#C60#C60 Malignant neoplasm of penis	40001#C60#Malignant neoplasm of penis	Chapter II Neoplasms	binary
40001#C609#C60.9 Penis| unspecified	40001#C609#Malignant neoplasm: Penis unspecified	Chapter II Neoplasms	binary
40001#C61#C61 Malignant neoplasm of prostate	40001#C61#Malignant neoplasm of prostate	Chapter II Neoplasms	binary
40001#C64#C64 Malignant neoplasm of kidney| except renal pelvis	40001#C64#Malignant neoplasm of kidney except renal pelvis	Chapter II Neoplasms	binary
40001#C66#C66 Malignant neoplasm of ureter	40001#C66#Malignant neoplasm of ureter	Chapter II Neoplasms	binary
40001#C67#C67 Malignant neoplasm of bladder	40001#C67#Malignant neoplasm of bladder	Chapter II Neoplasms	binary
40001#C679#C67.9 Bladder| unspecified	40001#C679#Malignant neoplasm: Bladder unspecified	Chapter II Neoplasms	binary
40001#C68#C68 Malignant neoplasm of other and unspecified urinary organs	40001#C68#Malignant neoplasm of other and unspecified urinary organs	Chapter II Neoplasms	binary
40001#C689#C68.9 Urinary organ| unspecified	40001#C689#Malignant neoplasm: Urinary organ unspecified	Chapter II Neoplasms	binary
40001#C69#C69 Malignant neoplasm of eye and adnexa	40001#C69#Malignant neoplasm of eye and adnexa	Chapter II Neoplasms	binary
40001#C699#C69.9 Eye| unspecified	40001#C699#Malignant neoplasm: Eye unspecified	Chapter II Neoplasms	binary
40001#C71#C71 Malignant neoplasm of brain	40001#C71#Malignant neoplasm of brain	Chapter II Neoplasms	binary
40001#C710#C71.0 Cerebrum| except lobes and ventricles	40001#C710#Malignant neoplasm: Cerebrum except lobes and ventricles	Chapter II Neoplasms	binary
40001#C711#C71.1 Frontal lobe	40001#C711#Malignant neoplasm: Frontal lobe	Chapter II Neoplasms	binary
40001#C712#C71.2 Temporal lobe	40001#C712#Malignant neoplasm: Temporal lobe	Chapter II Neoplasms	binary
40001#C713#C71.3 Parietal lobe	40001#C713#Malignant neoplasm: Parietal lobe	Chapter II Neoplasms	binary
40001#C719#C71.9 Brain| unspecified	40001#C719#Malignant neoplasm: Brain unspecified	Chapter II Neoplasms	binary
40001#C73#C73 Malignant neoplasm of thyroid gland	40001#C73#Malignant neoplasm of thyroid gland	Chapter II Neoplasms	binary
40001#C74#C74 Malignant neoplasm of adrenal gland	40001#C74#Malignant neoplasm of adrenal gland	Chapter II Neoplasms	binary
40001#C749#C74.9 Adrenal gland| unspecified	40001#C749#Malignant neoplasm: Adrenal gland unspecified	Chapter II Neoplasms	binary
40001#C76#C76 Malignant neoplasm of other and ill-defined sites	40001#C76#Malignant neoplasm of other and ill-defined sites	Chapter II Neoplasms	binary
40001#C78#C78 Secondary malignant neoplasm of respiratory and digestive organs	40001#C78#Secondary malignant neoplasm of respiratory and digestive organs	Chapter II Neoplasms	binary
40001#C786#C78.6 Secondary malignant neoplasm of retroperitoneum and peritoneum	40001#C786#Secondary malignant neoplasm of retroperitoneum and peritoneum	Chapter II Neoplasms	binary
40001#C80#C80 Malignant neoplasm without specification of site	40001#C80#Malignant neoplasm without specification of site	Chapter II Neoplasms	binary
40001#C800#C80.0 Malignant neoplasm| primary site unknown| so stated	40001#C800#Malignant neoplasm primary site unknown so stated	Chapter II Neoplasms	binary
40001#C809#C80.9 Malignant neoplasm| unspecified	40001#C809#Malignant neoplasm primary site unspecified	Chapter II Neoplasms	binary
40001#C81#C81 Hodgkin's disease	40001#C81#Hodgkin lymphoma	Chapter II Neoplasms	binary
40001#C819#C81.9 Hodgkin's disease| unspecified	40001#C819#Hodgkin lymphoma unspecified	Chapter II Neoplasms	binary
40001#C82#C82 Follicular [nodular] non-Hodgkin's lymphoma	40001#C82#Follicular lymphoma	Chapter II Neoplasms	binary
40001#C829#C82.9 Follicular non-Hodgkin's lymphoma| unspecified	40001#C829#Follicular lymphoma unspecified	Chapter II Neoplasms	binary
40001#C83#C83 Diffuse non-Hodgkin's lymphoma	40001#C83#Non-follicular lymphoma	Chapter II Neoplasms	binary
40001#C830#C83.0 Small cell (diffuse)	40001#C830#Small cell B-cell lymphoma	Chapter II Neoplasms	binary
40001#C831#C83.1 Small cleaved cell (diffuse)	40001#C831#Mantle cell lymphoma	Chapter II Neoplasms	binary
40001#C833#C83.3 Large cell (diffuse)	40001#C833#Diffuse large B-cell lymphoma	Chapter II Neoplasms	binary
40001#C837#C83.7 Burkitt's tumour	40001#C837#Burkitt lymphoma	Chapter II Neoplasms	binary
40001#C84#C84 Peripheral and cutaneous T-cell lymphomas	40001#C84#Mature T/NK-cell lymphomas	Chapter II Neoplasms	binary
40001#C844#C84.4 Peripheral T-cell lymphoma	40001#C844#Peripheral T-cell lymphoma not elsewhere classified	Chapter II Neoplasms	binary
40001#C845#C84.5 Other and unspecified T-cell lymphomas	40001#C845#Other mature T/NK-cell lymphomas	Chapter II Neoplasms	binary
40001#C85#C85 Other and unspecified types of non-Hodgkin's lymphoma	40001#C85#Other and unspecified types of non-Hodgkin lymphoma	Chapter II Neoplasms	binary
40001#C851#C85.1 B-cell lymphoma| unspecified	40001#C851#B-cell lymphoma unspecified	Chapter II Neoplasms	binary
40001#C859#C85.9 Non-Hodgkin's lymphoma| unspecified type	40001#C859#Non-Hodgkin lymphoma unspecified	Chapter II Neoplasms	binary
40001#C90#C90 Multiple myeloma and malignant plasma cell neoplasms	40001#C90#Multiple myeloma and malignant plasma cell neoplasms	Chapter II Neoplasms	binary
40001#C900#C90.0 Multiple myeloma	40001#C900#Multiple myeloma	Chapter II Neoplasms	binary
40001#C901#C90.1 Plasma cell leukaemia	40001#C901#Plasma cell leukaemia	Chapter II Neoplasms	binary
40001#C91#C91 Lymphoid leukaemia	40001#C91#Lymphoid leukaemia	Chapter II Neoplasms	binary
40001#C910#C91.0 Acute lymphoblastic leukaemia	40001#C910#Acute lymphoblastic leukaemia [ALL]	Chapter II Neoplasms	binary
40001#C911#C91.1 Chronic lymphocytic leukaemia	40001#C911#Chronic lymphocytic leukaemia of B-cell type	Chapter II Neoplasms	binary
40001#C92#C92 Myeloid leukaemia	40001#C92#Myeloid leukaemia	Chapter II Neoplasms	binary
40001#C920#C92.0 Acute myeloid leukaemia	40001#C920#Acute myeloblastic leukaemia [AML]	Chapter II Neoplasms	binary
40001#C921#C92.1 Chronic myeloid leukaemia	40001#C921#Chronic myeloid leukaemia [CML] BCR/ABL-positive	Chapter II Neoplasms	binary
40001#C93#C93 Monocytic leukaemia	40001#C93#Monocytic leukaemia	Chapter II Neoplasms	binary
40001#C931#C93.1 Chronic monocytic leukaemia	40001#C931#Chronic myelomonocytic leukaemia	Chapter II Neoplasms	binary
40001#C95#C95 Leukaemia of unspecified cell type	40001#C95#Leukaemia of unspecified cell type	Chapter II Neoplasms	binary
40001#C950#C95.0 Acute leukaemia of unspecified cell type	40001#C950#Acute leukaemia of unspecified cell type	Chapter II Neoplasms	binary
40001#C959#C95.9 Leukaemia| unspecified	40001#C959#Leukaemia unspecified	Chapter II Neoplasms	binary
40001#C97#C97 Malignant neoplasms of independent (primary) multiple sites	40001#C97#Malignant neoplasms of independent (primary) multiple sites	Chapter II Neoplasms	binary
40001#ChapterI#Chapter I Certain infectious and parasitic diseases	40001#Chapter I#Chapter I Certain infectious and parasitic diseases	Chapter I Certain infectious and parasitic diseases	binary
40001#ChapterII#Chapter II Neoplasms	40001#Chapter II#Chapter II Neoplasms	Chapter II Neoplasms	binary
40001#ChapterIII#Chapter III Diseases of the blood and blood-forming organs and certain disorders involving the immune mechanism	40001#Chapter III#Chapter III Diseases of the blood and blood-forming organs and certain disorders involving the immune mechanism	Chapter III Diseases of the blood and blood-forming organs and certain disorders involving the immune mechanism	binary
40001#ChapterIV#Chapter IV Endocrine| nutritional and metabolic diseases	40001#Chapter IV#Chapter IV Endocrine nutritional and metabolic diseases	Chapter IV Endocrine nutritional and metabolic diseases	binary
40001#ChapterIX#Chapter IX Diseases of the circulatory system	40001#Chapter IX#Chapter IX Diseases of the circulatory system	Chapter IX Diseases of the circulatory system	binary
40001#ChapterV#Chapter V Mental and behavioural disorders	40001#Chapter V#Chapter V Mental and behavioural disorders	Chapter V Mental and behavioural disorders	binary
40001#ChapterVI#Chapter VI Diseases of the nervous system	40001#Chapter VI#Chapter VI Diseases of the nervous system	Chapter VI Diseases of the nervous system	binary
40001#ChapterX#Chapter X Diseases of the respiratory system	40001#Chapter X#Chapter X Diseases of the respiratory system	Chapter X Diseases of the respiratory system	binary
40001#ChapterXI#Chapter XI Diseases of the digestive system	40001#Chapter XI#Chapter XI Diseases of the digestive system	Chapter XI Diseases of the digestive system	binary
40001#ChapterXII#Chapter XII Diseases of the skin and subcutaneous tissue	40001#Chapter XII#Chapter XII Diseases of the skin and subcutaneous tissue	Chapter XII Diseases of the skin and subcutaneous tissue	binary
40001#ChapterXIII#Chapter XIII Diseases of the musculoskeletal system and connective tissue	40001#Chapter XIII#Chapter XIII Diseases of the musculoskeletal system and connective tissue	Chapter XIII Diseases of the musculoskeletal system and connective tissue	binary
40001#ChapterXIV#Chapter XIV Diseases of the genitourinary system	40001#Chapter XIV#Chapter XIV Diseases of the genitourinary system	Chapter XIV Diseases of the genitourinary system	binary
40001#ChapterXVII#Chapter XVII Congenital malformations| deformations and chromosomal abnormalities	40001#Chapter XVII#Chapter XVII Congenital malformations deformations and chromosomal abnormalities	Chapter XVII Congenital malformations deformations and chromosomal abnormalities	binary
40001#ChapterXVIII#Chapter XVIII Symptoms| signs and abnormal clinical and laboratory findings| not elsewhere classified	40001#Chapter XVIII#Chapter XVIII Symptoms signs and abnormal clinical and laboratory findings not elsewhere classified	Chapter XVIII Symptoms signs and abnormal clinical and laboratory findings not elsewhere classified	binary
40001#D32#D32 Benign neoplasm of meninges	40001#D32#Benign neoplasm of meninges	Chapter II Neoplasms	binary
40001#D320#D32.0 Cerebral meninges	40001#D320#Benign neoplasm: Cerebral meninges	Chapter II Neoplasms	binary
40001#D329#D32.9 Meninges| unspecified	40001#D329#Benign neoplasm: Meninges unspecified	Chapter II Neoplasms	binary
40001#D37#D37 Neoplasm of uncertain or unknown behaviour of oral cavity and digestive organs	40001#D37#Neoplasm of uncertain or unknown behaviour of oral cavity and digestive organs	Chapter II Neoplasms	binary
40001#D43#D43 Neoplasm of uncertain or unknown behaviour of brain and central nervous system	40001#D43#Neoplasm of uncertain or unknown behaviour of brain and central nervous system	Chapter II Neoplasms	binary
40001#D432#D43.2 Brain| unspecified	40001#D432#Neoplasm of uncertain or unknown behaviour: Brain unspecified	Chapter II Neoplasms	binary
40001#D46#D46 Myelodysplastic syndromes	40001#D46#Myelodysplastic syndromes	Chapter II Neoplasms	binary
40001#D469#D46.9 Myelodysplastic syndrome| unspecified	40001#D469#Myelodysplastic syndrome unspecified	Chapter II Neoplasms	binary
40001#D47#D47 Other neoplasms of uncertain or unknown behaviour of lymphoid| haematopoietic and related tissue	40001#D47#Other neoplasms of uncertain or unknown behaviour of lymphoid haematopoietic and related tissue	Chapter II Neoplasms	binary
40001#D471#D47.1 Chronic myeloproliferative disease	40001#D471#Chronic myeloproliferative disease	Chapter II Neoplasms	binary
40001#D474#D47.4 Osteomyelofibrosis	40001#D474#Osteomyelofibrosis	Chapter II Neoplasms	binary
40001#D48#D48 Neoplasm of uncertain or unknown behaviour of other and unspecified sites	40001#D48#Neoplasm of uncertain or unknown behaviour of other and unspecified sites	Chapter II Neoplasms	binary
40001#D61#D61 Other aplastic anaemias	40001#D61#Other aplastic anaemias	Chapter III Diseases of the blood and blood-forming organs and certain disorders involving the immune mechanism	binary
40001#D619#D61.9 Aplastic anaemia| unspecified	40001#D619#Aplastic anaemia unspecified	Chapter III Diseases of the blood and blood-forming organs and certain disorders involving the immune mechanism	binary
40001#D70#D70 Agranulocytosis	40001#D70#Agranulocytosis	Chapter III Diseases of the blood and blood-forming organs and certain disorders involving the immune mechanism	binary
40001#D76#D76 Certain diseases involving lymphoreticular tissue and reticulohistiocytic system	40001#D76#Other specified diseases with participation of lymphoreticular and reticulohistiocytic tissue	Chapter III Diseases of the blood and blood-forming organs and certain disorders involving the immune mechanism	binary
40001#D86#D86 Sarcoidosis	40001#D86#Sarcoidosis	Chapter III Diseases of the blood and blood-forming organs and certain disorders involving the immune mechanism	binary
40001#D860#D86.0 Sarcoidosis of lung	40001#D860#Sarcoidosis of lung	Chapter III Diseases of the blood and blood-forming organs and certain disorders involving the immune mechanism	binary
40001#D869#D86.9 Sarcoidosis| unspecified	40001#D869#Sarcoidosis unspecified	Chapter III Diseases of the blood and blood-forming organs and certain disorders involving the immune mechanism	binary
40001#E10#E10 Insulin-dependent diabetes mellitus	40001#E10#Type 1 diabetes mellitus	Chapter IV Endocrine nutritional and metabolic diseases	binary
40001#E11#E11 Non-insulin-dependent diabetes mellitus	40001#E11#Type 2 diabetes mellitus	Chapter IV Endocrine nutritional and metabolic diseases	binary
40001#E112#E11.2 With renal complications	40001#E112#Type 2 diabetes mellitus With renal complications	Chapter IV Endocrine nutritional and metabolic diseases	binary
40001#E115#E11.5 With peripheral circulatory complications	40001#E115#Type 2 diabetes mellitus With peripheral circulatory complications	Chapter IV Endocrine nutritional and metabolic diseases	binary
40001#E117#E11.7 With multiple complications	40001#E117#Type 2 diabetes mellitus With multiple complications	Chapter IV Endocrine nutritional and metabolic diseases	binary
40001#E119#E11.9 Without complications	40001#E119#Type 2 diabetes mellitus Without complications	Chapter IV Endocrine nutritional and metabolic diseases	binary
40001#E14#E14 Unspecified diabetes mellitus	40001#E14#Unspecified diabetes mellitus	Chapter IV Endocrine nutritional and metabolic diseases	binary
40001#E141#E14.1 With ketoacidosis	40001#E141#Unspecified diabetes mellitus With ketoacidosis	Chapter IV Endocrine nutritional and metabolic diseases	binary
40001#E142#E14.2 Withrenal complications	40001#E142#Unspecified diabetes mellitus With renal complications	Chapter IV Endocrine nutritional and metabolic diseases	binary
40001#E145#E14.5 With peripheral circulatory complications	40001#E145#Unspecified diabetes mellitus With peripheral circulatory complications	Chapter IV Endocrine nutritional and metabolic diseases	binary
40001#E147#E14.7 With multiple complications	40001#E147#Unspecified diabetes mellitus With multiple complications	Chapter IV Endocrine nutritional and metabolic diseases	binary
40001#E149#E14.9 Without complications	40001#E149#Unspecified diabetes mellitus Without complications	Chapter IV Endocrine nutritional and metabolic diseases	binary
40001#E66#E66 Obesity	40001#E66#Obesity	Chapter IV Endocrine nutritional and metabolic diseases	binary
40001#E669#E66.9 Obesity| unspecified	40001#E669#Obesity unspecified	Chapter IV Endocrine nutritional and metabolic diseases	binary
40001#E85#E85 Amyloidosis	40001#E85#Amyloidosis	Chapter IV Endocrine nutritional and metabolic diseases	binary
40001#E854#E85.4 Organ-limited amyloidosis	40001#E854#Organ-limited amyloidosis	Chapter IV Endocrine nutritional and metabolic diseases	binary
40001#E859#E85.9 Amyloidosis| unspecified	40001#E859#Amyloidosis unspecified	Chapter IV Endocrine nutritional and metabolic diseases	binary
40001#E87#E87 Other disorders of fluid| electrolyte and acid-base balance	40001#E87#Other disorders of fluid electrolyte and acid-base balance	Chapter IV Endocrine nutritional and metabolic diseases	binary
40001#E872#E87.2 Acidosis	40001#E872#Acidosis	Chapter IV Endocrine nutritional and metabolic diseases	binary
40001#E88#E88 Other metabolic disorders	40001#E88#Other metabolic disorders	Chapter IV Endocrine nutritional and metabolic diseases	binary
40001#F01#F01 Vascular dementia	40001#F01#Vascular dementia	Chapter V Mental and behavioural disorders	binary
40001#F019#F01.9 Vascular dementia| unspecified	40001#F019#Vascular dementia unspecified	Chapter V Mental and behavioural disorders	binary
40001#F03#F03 Unspecified dementia	40001#F03#Unspecified dementia	Chapter V Mental and behavioural disorders	binary
40001#G04#G04 Encephalitis| myelitis and encephalomyelitis	40001#G04#Encephalitis myelitis and encephalomyelitis	Chapter VI Diseases of the nervous system	binary
40001#G049#G04.9 Encephalitis| myelitis and encephalomyelitis| unspecified	40001#G049#Encephalitis myelitis and encephalomyelitis unspecified	Chapter VI Diseases of the nervous system	binary
40001#G11#G11 Hereditary ataxia	40001#G11#Hereditary ataxia	Chapter VI Diseases of the nervous system	binary
40001#G119#G11.9 Hereditary ataxia| unspecified	40001#G119#Hereditary ataxia unspecified	Chapter VI Diseases of the nervous system	binary
40001#G12#G12 Spinal muscular atrophy and related syndromes	40001#G12#Spinal muscular atrophy and related syndromes	Chapter VI Diseases of the nervous system	binary
40001#G122#G12.2 Motor neuron disease	40001#G122#Motor neuron disease	Chapter VI Diseases of the nervous system	binary
40001#G20#G20 Parkinson's disease	40001#G20#Parkinson disease	Chapter VI Diseases of the nervous system	binary
40001#G23#G23 Other degenerative diseases of basal ganglia	40001#G23#Other degenerative diseases of basal ganglia	Chapter VI Diseases of the nervous system	binary
40001#G231#G23.1 Progressive supranuclear ophthalmoplegia [Steele-Richardson-Olszewski]	40001#G231#Progressive supranuclear ophthalmoplegia [Steele-Richardson-Olszewski]	Chapter VI Diseases of the nervous system	binary
40001#G232#G23.2 Striatonigral degeneration	40001#G232#Multiple system atrophy parkinsonian type [MSA-P]	Chapter VI Diseases of the nervous system	binary
40001#G30#G30 Alzheimer's disease	40001#G30#Alzheimer disease	Chapter VI Diseases of the nervous system	binary
40001#G300#G30.0 Alzheimer's disease with early onset	40001#G300#Alzheimer disease with early onset	Chapter VI Diseases of the nervous system	binary
40001#G301#G30.1 Alzheimer's disease with late onset	40001#G301#Alzheimer disease with late onset	Chapter VI Diseases of the nervous system	binary
40001#G309#G30.9 Alzheimer's disease| unspecified	40001#G309#Alzheimer disease unspecified	Chapter VI Diseases of the nervous system	binary
40001#G31#G31 Other degenerative diseases of nervous system| not elsewhere classified	40001#G31#Other degenerative diseases of nervous system not elsewhere classified	Chapter VI Diseases of the nervous system	binary
40001#G310#G31.0 Circumscribed brain atrophy	40001#G310#Circumscribed brain atrophy	Chapter VI Diseases of the nervous system	binary
40001#G318#G31.8 Other specified degenerative diseases of nervous system	40001#G318#Other specified degenerative diseases of nervous system	Chapter VI Diseases of the nervous system	binary
40001#G319#G31.9 Degenerative disease of nervous system| unspecified	40001#G319#Degenerative disease of nervous system unspecified	Chapter VI Diseases of the nervous system	binary
40001#G35#G35 Multiple sclerosis	40001#G35#Multiple sclerosis	Chapter VI Diseases of the nervous system	binary
40001#G40#G40 Epilepsy	40001#G40#Epilepsy	Chapter VI Diseases of the nervous system	binary
40001#G409#G40.9 Epilepsy| unspecified	40001#G409#Epilepsy unspecified	Chapter VI Diseases of the nervous system	binary
40001#G71#G71 Primary disorders of muscles	40001#G71#Primary disorders of muscles	Chapter VI Diseases of the nervous system	binary
40001#G711#G71.1 Myotonic disorders	40001#G711#Myotonic disorders	Chapter VI Diseases of the nervous system	binary
40001#G90#G90 Disorders of autonomic nervous system	40001#G90#Disorders of autonomic nervous system	Chapter VI Diseases of the nervous system	binary
40001#G903#G90.3 Multisystem degeneration	40001#G903#Multisystem degeneration	Chapter VI Diseases of the nervous system	binary
40001#G93#G93 Other disorders of brain	40001#G93#Other disorders of brain	Chapter VI Diseases of the nervous system	binary
40001#G95#G95 Other diseases of spinal cord	40001#G95#Other diseases of spinal cord	Chapter VI Diseases of the nervous system	binary
40001#I05#I05 Rheumatic mitral valve diseases	40001#I05#Rheumatic mitral valve diseases	Chapter IX Diseases of the circulatory system	binary
40001#I050#I05.0 Mitral stenosis	40001#I050#Mitral stenosis	Chapter IX Diseases of the circulatory system	binary
40001#I059#I05.9 Mitral valve disease| unspecified	40001#I059#Mitral valve disease unspecified	Chapter IX Diseases of the circulatory system	binary
40001#I07#I07 Rheumatic tricuspid valve diseases	40001#I07#Rheumatic tricuspid valve diseases	Chapter IX Diseases of the circulatory system	binary
40001#I071#I07.1 Tricuspid insufficiency	40001#I071#Tricuspid insufficiency	Chapter IX Diseases of the circulatory system	binary
40001#I08#I08 Multiple valve diseases	40001#I08#Multiple valve diseases	Chapter IX Diseases of the circulatory system	binary
40001#I10#I10 Essential (primary) hypertension	40001#I10#Essential (primary) hypertension	Chapter IX Diseases of the circulatory system	binary
40001#I11#I11 Hypertensive heart disease	40001#I11#Hypertensive heart disease	Chapter IX Diseases of the circulatory system	binary
40001#I110#I11.0 Hypertensive heart disease with (congestive) heart failure	40001#I110#Hypertensive heart disease with (congestive) heart failure	Chapter IX Diseases of the circulatory system	binary
40001#I119#I11.9 Hypertensive heart disease without (congestive) heart failure	40001#I119#Hypertensive heart disease without (congestive) heart failure	Chapter IX Diseases of the circulatory system	binary
40001#I12#I12 Hypertensive renal disease	40001#I12#Hypertensive renal disease	Chapter IX Diseases of the circulatory system	binary
40001#I120#I12.0 Hypertensive renal disease with renal failure	40001#I120#Hypertensive renal disease with renal failure	Chapter IX Diseases of the circulatory system	binary
40001#I13#I13 Hypertensive heart and renal disease	40001#I13#Hypertensive heart and renal disease	Chapter IX Diseases of the circulatory system	binary
40001#I132#I13.2 Hypertensive heart and renal disease with both (congestive) heart failure and renal failure	40001#I132#Hypertensive heart and renal disease with both (congestive) heart failure and renal failure	Chapter IX Diseases of the circulatory system	binary
40001#I21#I21 Acute myocardial infarction	40001#I21#Acute myocardial infarction	Chapter IX Diseases of the circulatory system	binary
40001#I214#I21.4 Acute subendocardial myocardial infarction	40001#I214#Acute subendocardial myocardial infarction	Chapter IX Diseases of the circulatory system	binary
40001#I219#I21.9 Acute myocardial infarction| unspecified	40001#I219#Acute myocardial infarction unspecified	Chapter IX Diseases of the circulatory system	binary
40001#I24#I24 Other acute ischaemic heart diseases	40001#I24#Other acute ischaemic heart diseases	Chapter IX Diseases of the circulatory system	binary
40001#I249#I24.9 Acute ischaemic heart disease| unspecified	40001#I249#Acute ischaemic heart disease unspecified	Chapter IX Diseases of the circulatory system	binary
40001#I25#I25 Chronic ischaemic heart disease	40001#I25#Chronic ischaemic heart disease	Chapter IX Diseases of the circulatory system	binary
40001#I251#I25.1 Atherosclerotic heart disease	40001#I251#Atherosclerotic heart disease	Chapter IX Diseases of the circulatory system	binary
40001#I255#I25.5 Ischaemic cardiomyopathy	40001#I255#Ischaemic cardiomyopathy	Chapter IX Diseases of the circulatory system	binary
40001#I258#I25.8 Other forms of chronic ischaemic heart disease	40001#I258#Other forms of chronic ischaemic heart disease	Chapter IX Diseases of the circulatory system	binary
40001#I259#I25.9 Chronic ischaemic heart disease| unspecified	40001#I259#Chronic ischaemic heart disease unspecified	Chapter IX Diseases of the circulatory system	binary
40001#I26#I26 Pulmonary embolism	40001#I26#Pulmonary embolism	Chapter IX Diseases of the circulatory system	binary
40001#I269#I26.9 Pulmonary embolism without mention of acute cor pulmonale	40001#I269#Pulmonary embolism without mention of acute cor pulmonale	Chapter IX Diseases of the circulatory system	binary
40001#I27#I27 Other pulmonary heart diseases	40001#I27#Other pulmonary heart diseases	Chapter IX Diseases of the circulatory system	binary
40001#I272#I27.2 Other secondary pulmonary hypertension	40001#I272#Other secondary pulmonary hypertension	Chapter IX Diseases of the circulatory system	binary
40001#I31#I31 Other diseases of pericardium	40001#I31#Other diseases of pericardium	Chapter IX Diseases of the circulatory system	binary
40001#I33#I33 Acute and subacute endocarditis	40001#I33#Acute and subacute endocarditis	Chapter IX Diseases of the circulatory system	binary
40001#I330#I33.0 Acute and subacute infective endocarditis	40001#I330#Acute and subacute infective endocarditis	Chapter IX Diseases of the circulatory system	binary
40001#I34#I34 Nonrheumatic mitral valve disorders	40001#I34#Nonrheumatic mitral valve disorders	Chapter IX Diseases of the circulatory system	binary
40001#I340#I34.0 Mitral (valve) insufficiency	40001#I340#Mitral (valve) insufficiency	Chapter IX Diseases of the circulatory system	binary
40001#I35#I35 Nonrheumatic aortic valve disorders	40001#I35#Nonrheumatic aortic valve disorders	Chapter IX Diseases of the circulatory system	binary
40001#I350#I35.0 Aortic (valve) stenosis	40001#I350#Aortic (valve) stenosis	Chapter IX Diseases of the circulatory system	binary
40001#I359#I35.9 Aortic valve disorder| unspecified	40001#I359#Aortic valve disorder unspecified	Chapter IX Diseases of the circulatory system	binary
40001#I38#I38 Endocarditis| valve unspecified	40001#I38#Endocarditis valve unspecified	Chapter IX Diseases of the circulatory system	binary
40001#I42#I42 Cardiomyopathy	40001#I42#Cardiomyopathy	Chapter IX Diseases of the circulatory system	binary
40001#I420#I42.0 Dilated cardiomyopathy	40001#I420#Dilated cardiomyopathy	Chapter IX Diseases of the circulatory system	binary
40001#I422#I42.2 Other hypertrophic cardiomyopathy	40001#I422#Other hypertrophic cardiomyopathy	Chapter IX Diseases of the circulatory system	binary
40001#I429#I42.9 Cardiomyopathy| unspecified	40001#I429#Cardiomyopathy unspecified	Chapter IX Diseases of the circulatory system	binary
40001#I48#I48 Atrial fibrillation and flutter	40001#I48#Atrial fibrillation and flutter	Chapter IX Diseases of the circulatory system	binary
40001#I489#I48.9 Atrial fibrillation and atrial flutter| unspecified	40001#I489#Atrial fibrillation and atrial flutter unspecified	Chapter IX Diseases of the circulatory system	binary
40001#I49#I49 Other cardiac arrhythmias	40001#I49#Other cardiac arrhythmias	Chapter IX Diseases of the circulatory system	binary
40001#I499#I49.9 Cardiac arrhythmia| unspecified	40001#I499#Cardiac arrhythmia unspecified	Chapter IX Diseases of the circulatory system	binary
40001#I50#I50 Heart failure	40001#I50#Heart failure	Chapter IX Diseases of the circulatory system	binary
40001#I500#I50.0 Congestive heart failure	40001#I500#Congestive heart failure	Chapter IX Diseases of the circulatory system	binary
40001#I501#I50.1 Left ventricular failure	40001#I501#Left ventricular failure	Chapter IX Diseases of the circulatory system	binary
40001#I509#I50.9 Heart failure| unspecified	40001#I509#Heart failure unspecified	Chapter IX Diseases of the circulatory system	binary
40001#I51#I51 Complications and ill-defined descriptions of heart disease	40001#I51#Complications and ill-defined descriptions of heart disease	Chapter IX Diseases of the circulatory system	binary
40001#I514#I51.4 Myocarditis| unspecified	40001#I514#Myocarditis unspecified	Chapter IX Diseases of the circulatory system	binary
40001#I517#I51.7 Cardiomegaly	40001#I517#Cardiomegaly	Chapter IX Diseases of the circulatory system	binary
40001#I518#I51.8 Other ill-defined heart diseases	40001#I518#Other ill-defined heart diseases	Chapter IX Diseases of the circulatory system	binary
40001#I60#I60 Subarachnoid haemorrhage	40001#I60#Subarachnoid haemorrhage	Chapter IX Diseases of the circulatory system	binary
40001#I607#I60.7 Subarachnoid haemorrhage from intracranial artery| unspecified	40001#I607#Subarachnoid haemorrhage from intracranial artery unspecified	Chapter IX Diseases of the circulatory system	binary
40001#I609#I60.9 Subarachnoid haemorrhage| unspecified	40001#I609#Subarachnoid haemorrhage unspecified	Chapter IX Diseases of the circulatory system	binary
40001#I61#I61 Intracerebral haemorrhage	40001#I61#Intracerebral haemorrhage	Chapter IX Diseases of the circulatory system	binary
40001#I613#I61.3 Intracerebral haemorrhage in brain stem	40001#I613#Intracerebral haemorrhage in brain stem	Chapter IX Diseases of the circulatory system	binary
40001#I614#I61.4 Intracerebral haemorrhage in cerebellum	40001#I614#Intracerebral haemorrhage in cerebellum	Chapter IX Diseases of the circulatory system	binary
40001#I615#I61.5 Intracerebral haemorrhage| intraventricular	40001#I615#Intracerebral haemorrhage intraventricular	Chapter IX Diseases of the circulatory system	binary
40001#I618#I61.8 Other intracerebral haemorrhage	40001#I618#Other intracerebral haemorrhage	Chapter IX Diseases of the circulatory system	binary
40001#I619#I61.9 Intracerebral haemorrhage| unspecified	40001#I619#Intracerebral haemorrhage unspecified	Chapter IX Diseases of the circulatory system	binary
40001#I62#I62 Other nontraumatic intracranial haemorrhage	40001#I62#Other nontraumatic intracranial haemorrhage	Chapter IX Diseases of the circulatory system	binary
40001#I620#I62.0 Subdural haemorrhage (acute) (nontraumatic)	40001#I620#Subdural haemorrhage (acute)(nontraumatic)	Chapter IX Diseases of the circulatory system	binary
40001#I629#I62.9 Intracranial haemorrhage (nontraumatic)| unspecified	40001#I629#Intracranial haemorrhage (nontraumatic) unspecified	Chapter IX Diseases of the circulatory system	binary
40001#I63#I63 Cerebral infarction	40001#I63#Cerebral infarction	Chapter IX Diseases of the circulatory system	binary
40001#I639#I63.9 Cerebral infarction| unspecified	40001#I639#Cerebral infarction unspecified	Chapter IX Diseases of the circulatory system	binary
40001#I64#I64 Stroke| not specified as haemorrhage or infarction	40001#I64#Stroke not specified as haemorrhage or infarction	Chapter IX Diseases of the circulatory system	binary
40001#I67#I67 Other cerebrovascular diseases	40001#I67#Other cerebrovascular diseases	Chapter IX Diseases of the circulatory system	binary
40001#I671#I67.1 Cerebral aneurysm| nonruptured	40001#I671#Cerebral aneurysm nonruptured	Chapter IX Diseases of the circulatory system	binary
40001#I679#I67.9 Cerebrovascular disease| unspecified	40001#I679#Cerebrovascular disease unspecified	Chapter IX Diseases of the circulatory system	binary
40001#I69#I69 Sequelae of cerebrovascular disease	40001#I69#Sequelae of cerebrovascular disease	Chapter IX Diseases of the circulatory system	binary
40001#I694#I69.4 Sequelae of stroke| not specified as haemorrhage or infarction	40001#I694#Sequelae of stroke not specified as haemorrhage or infarction	Chapter IX Diseases of the circulatory system	binary
40001#I698#I69.8 Sequelae of other and unspecified cerebrovascular diseases	40001#I698#Sequelae of other and unspecified cerebrovascular diseases	Chapter IX Diseases of the circulatory system	binary
40001#I71#I71 Aortic aneurysm and dissection	40001#I71#Aortic aneurysm and dissection	Chapter IX Diseases of the circulatory system	binary
40001#I710#I71.0 Dissection of aorta [any part]	40001#I710#Dissection of aorta [any part]	Chapter IX Diseases of the circulatory system	binary
40001#I711#I71.1 Thoracic aortic aneurysm| ruptured	40001#I711#Thoracic aortic aneurysm ruptured	Chapter IX Diseases of the circulatory system	binary
40001#I713#I71.3 Abdominal aortic aneurysm| ruptured	40001#I713#Abdominal aortic aneurysm ruptured	Chapter IX Diseases of the circulatory system	binary
40001#I714#I71.4 Abdominal aortic aneurysm| without mention of rupture	40001#I714#Abdominal aortic aneurysm without mention of rupture	Chapter IX Diseases of the circulatory system	binary
40001#I718#I71.8 Aortic aneurysm of unspecified site| ruptured	40001#I718#Aortic aneurysm of unspecified site ruptured	Chapter IX Diseases of the circulatory system	binary
40001#I719#I71.9 Aortic aneurysm of unspecified site| without mention of rupture	40001#I719#Aortic aneurysm of unspecified site without mention of rupture	Chapter IX Diseases of the circulatory system	binary
40001#I72#I72 Other aneurysm	40001#I72#Other aneurysm and dissection	Chapter IX Diseases of the circulatory system	binary
40001#I73#I73 Other peripheral vascular diseases	40001#I73#Other peripheral vascular diseases	Chapter IX Diseases of the circulatory system	binary
40001#I739#I73.9 Peripheral vascular disease| unspecified	40001#I739#Peripheral vascular disease unspecified	Chapter IX Diseases of the circulatory system	binary
40001#I74#I74 Arterial embolism and thrombosis	40001#I74#Arterial embolism and thrombosis	Chapter IX Diseases of the circulatory system	binary
40001#I77#I77 Other disorders of arteries and arterioles	40001#I77#Other disorders of arteries and arterioles	Chapter IX Diseases of the circulatory system	binary
40001#I80#I80 Phlebitis and thrombophlebitis	40001#I80#Phlebitis and thrombophlebitis	Chapter IX Diseases of the circulatory system	binary
40001#I802#I80.2 Phlebitis and thrombophlebitis of other deep vessels of lower extremities	40001#I802#Phlebitis and thrombophlebitis of other deep vessels of lower extremities	Chapter IX Diseases of the circulatory system	binary
40001#I83#I83 Varicose veins of lower extremities	40001#I83#Varicose veins of lower extremities	Chapter IX Diseases of the circulatory system	binary
40001#J10#J10 Influenza due to identified influenza virus	40001#J10#Influenza due to identified seasonal influenza virus	Chapter X Diseases of the respiratory system	binary
40001#J100#J10.0 Influenza with pneumonia| influenza virus identified	40001#J100#Influenza with pneumonia seasonal influenza virus identified	Chapter X Diseases of the respiratory system	binary
40001#J11#J11 Influenza| virus not identified	40001#J11#Influenza virus not identified	Chapter X Diseases of the respiratory system	binary
40001#J110#J11.0 Influenza with pneumonia| virus not identified	40001#J110#Influenza with pneumonia virus not identified	Chapter X Diseases of the respiratory system	binary
40001#J18#J18 Pneumonia| organism unspecified	40001#J18#Pneumonia organism unspecified	Chapter X Diseases of the respiratory system	binary
40001#J180#J18.0 Bronchopneumonia| unspecified	40001#J180#Bronchopneumonia unspecified	Chapter X Diseases of the respiratory system	binary
40001#J181#J18.1 Lobar pneumonia| unspecified	40001#J181#Lobar pneumonia unspecified	Chapter X Diseases of the respiratory system	binary
40001#J189#J18.9 Pneumonia| unspecified	40001#J189#Pneumonia unspecified	Chapter X Diseases of the respiratory system	binary
40001#J22#J22 Unspecified acute lower respiratory infection	40001#J22#Unspecified acute lower respiratory infection	Chapter X Diseases of the respiratory system	binary
40001#J43#J43 Emphysema	40001#J43#Emphysema	Chapter X Diseases of the respiratory system	binary
40001#J439#J43.9 Emphysema| unspecified	40001#J439#Emphysema unspecified	Chapter X Diseases of the respiratory system	binary
40001#J44#J44 Other chronic obstructive pulmonary disease	40001#J44#Other chronic obstructive pulmonary disease	Chapter X Diseases of the respiratory system	binary
40001#J440#J44.0 Chronic obstructive pulmonary disease with acute lower respiratory infection	40001#J440#Chronic obstructive pulmonary disease with acute lower respiratory infection	Chapter X Diseases of the respiratory system	binary
40001#J441#J44.1 Chronic obstructive pulmonary disease with acute exacerbation| unspecified	40001#J441#Chronic obstructive pulmonary disease with acute exacerbation unspecified	Chapter X Diseases of the respiratory system	binary
40001#J449#J44.9 Chronic obstructive pulmonary disease| unspecified	40001#J449#Chronic obstructive pulmonary disease unspecified	Chapter X Diseases of the respiratory system	binary
40001#J45#J45 Asthma	40001#J45#Asthma	Chapter X Diseases of the respiratory system	binary
40001#J459#J45.9 Asthma| unspecified	40001#J459#Asthma unspecified	Chapter X Diseases of the respiratory system	binary
40001#J47#J47 Bronchiectasis	40001#J47#Bronchiectasis	Chapter X Diseases of the respiratory system	binary
40001#J84#J84 Other interstitial pulmonary diseases	40001#J84#Other interstitial pulmonary diseases	Chapter X Diseases of the respiratory system	binary
40001#J841#J84.1 Other interstitial pulmonary diseases with fibrosis	40001#J841#Other interstitial pulmonary diseases with fibrosis	Chapter X Diseases of the respiratory system	binary
40001#J849#J84.9 Interstitial pulmonary disease| unspecified	40001#J849#Interstitial pulmonary disease unspecified	Chapter X Diseases of the respiratory system	binary
40001#J98#J98 Other respiratory disorders	40001#J98#Other respiratory disorders	Chapter X Diseases of the respiratory system	binary
40001#J984#J98.4 Other disorders of lung	40001#J984#Other disorders of lung	Chapter X Diseases of the respiratory system	binary
40001#J988#J98.8 Other specified respiratory disorders	40001#J988#Other specified respiratory disorders	Chapter X Diseases of the respiratory system	binary
40001#K22#K22 Other diseases of oesophagus	40001#K22#Other diseases of oesophagus	Chapter XI Diseases of the digestive system	binary
40001#K223#K22.3 Perforation of oesophagus	40001#K223#Perforation of oesophagus	Chapter XI Diseases of the digestive system	binary
40001#K25#K25 Gastric ulcer	40001#K25#Gastric ulcer	Chapter XI Diseases of the digestive system	binary
40001#K254#K25.4 Chronic or unspecified with haemorrhage	40001#K254#Gastric ulcer Chronic or unspecified with haemorrhage	Chapter XI Diseases of the digestive system	binary
40001#K26#K26 Duodenal ulcer	40001#K26#Duodenal ulcer	Chapter XI Diseases of the digestive system	binary
40001#K264#K26.4 Chronic or unspecified with haemorrhage	40001#K264#Duodenal ulcer Chronic or unspecified with haemorrhage	Chapter XI Diseases of the digestive system	binary
40001#K265#K26.5 Chronic or unspecified with perforation	40001#K265#Duodenal ulcer Chronic or unspecified with perforation	Chapter XI Diseases of the digestive system	binary
40001#K27#K27 Peptic ulcer| site unspecified	40001#K27#Peptic ulcer site unspecified	Chapter XI Diseases of the digestive system	binary
40001#K274#K27.4 Chronic or unspecified with haemorrhage	40001#K274#Peptic ulcer site unspecified Chronic or unspecified with haemorrhage	Chapter XI Diseases of the digestive system	binary
40001#K29#K29 Gastritis and duodenitis	40001#K29#Gastritis and duodenitis	Chapter XI Diseases of the digestive system	binary
40001#K43#K43 Ventral hernia	40001#K43#Ventral hernia	Chapter XI Diseases of the digestive system	binary
40001#K44#K44 Diaphragmatic hernia	40001#K44#Diaphragmatic hernia	Chapter XI Diseases of the digestive system	binary
40001#K50#K50 Crohn's disease [regional enteritis]	40001#K50#Crohn disease [regional enteritis]	Chapter XI Diseases of the digestive system	binary
40001#K509#K50.9 Crohn's disease| unspecified	40001#K509#Crohn disease unspecified	Chapter XI Diseases of the digestive system	binary
40001#K51#K51 Ulcerative colitis	40001#K51#Ulcerative colitis	Chapter XI Diseases of the digestive system	binary
40001#K519#K51.9 Ulcerative colitis| unspecified	40001#K519#Ulcerative colitis unspecified	Chapter XI Diseases of the digestive system	binary
40001#K55#K55 Vascular disorders of intestine	40001#K55#Vascular disorders of intestine	Chapter XI Diseases of the digestive system	binary
40001#K550#K55.0 Acute vascular disorders of intestine	40001#K550#Acute vascular disorders of intestine	Chapter XI Diseases of the digestive system	binary
40001#K551#K55.1 Chronic vascular disorders of intestine	40001#K551#Chronic vascular disorders of intestine	Chapter XI Diseases of the digestive system	binary
40001#K559#K55.9 Vascular disorder of intestine| unspecified	40001#K559#Vascular disorder of intestine unspecified	Chapter XI Diseases of the digestive system	binary
40001#K56#K56 Paralytic ileus and intestinal obstruction without hernia	40001#K56#Paralytic ileus and intestinal obstruction without hernia	Chapter XI Diseases of the digestive system	binary
40001#K562#K56.2 Volvulus	40001#K562#Volvulus	Chapter XI Diseases of the digestive system	binary
40001#K566#K56.6 Other and unspecified intestinal obstruction	40001#K566#Other and unspecified intestinal obstruction	Chapter XI Diseases of the digestive system	binary
40001#K57#K57 Diverticular disease of intestine	40001#K57#Diverticular disease of intestine	Chapter XI Diseases of the digestive system	binary
40001#K572#K57.2 Diverticular disease of large intestine with perforation and abscess	40001#K572#Diverticular disease of large intestine with perforation and abscess	Chapter XI Diseases of the digestive system	binary
40001#K578#K57.8 Diverticular disease of intestine| part unspecified| with perforation and abscess	40001#K578#Diverticular disease of intestine part unspecified with perforation and abscess	Chapter XI Diseases of the digestive system	binary
40001#K579#K57.9 Diverticular disease of intestine| part unspecified| without perforation or abscess	40001#K579#Diverticular disease of intestine part unspecified without perforation or abscess	Chapter XI Diseases of the digestive system	binary
40001#K63#K63 Other diseases of intestine	40001#K63#Other diseases of intestine	Chapter XI Diseases of the digestive system	binary
40001#K631#K63.1 Perforation of intestine (nontraumatic)	40001#K631#Perforation of intestine (nontraumatic)	Chapter XI Diseases of the digestive system	binary
40001#K65#K65 Peritonitis	40001#K65#Peritonitis	Chapter XI Diseases of the digestive system	binary
40001#K650#K65.0 Acute peritonitis	40001#K650#Acute peritonitis	Chapter XI Diseases of the digestive system	binary
40001#K72#K72 Hepatic failure| not elsewhere classified	40001#K72#Hepatic failure not elsewhere classified	Chapter XI Diseases of the digestive system	binary
40001#K729#K72.9 Hepatic failure| unspecified	40001#K729#Hepatic failure unspecified	Chapter XI Diseases of the digestive system	binary
40001#K74#K74 Fibrosis and cirrhosis of liver	40001#K74#Fibrosis and cirrhosis of liver	Chapter XI Diseases of the digestive system	binary
40001#K743#K74.3 Primary biliary cirrhosis	40001#K743#Primary biliary cirrhosis	Chapter XI Diseases of the digestive system	binary
40001#K746#K74.6 Other and unspecified cirrhosis of liver	40001#K746#Other and unspecified cirrhosis of liver	Chapter XI Diseases of the digestive system	binary
40001#K75#K75 Other inflammatory liver diseases	40001#K75#Other inflammatory liver diseases	Chapter XI Diseases of the digestive system	binary
40001#K754#K75.4 Autoimmune hepatitis	40001#K754#Autoimmune hepatitis	Chapter XI Diseases of the digestive system	binary
40001#K758#K75.8 Other specified inflammatory liver diseases	40001#K758#Other specified inflammatory liver diseases	Chapter XI Diseases of the digestive system	binary
40001#K76#K76 Other diseases of liver	40001#K76#Other diseases of liver	Chapter XI Diseases of the digestive system	binary
40001#K760#K76.0 Fatty (change of) liver| not elsewhere classified	40001#K760#Fatty (change of) liver not elsewhere classified	Chapter XI Diseases of the digestive system	binary
40001#K769#K76.9 Liver disease| unspecified	40001#K769#Liver disease unspecified	Chapter XI Diseases of the digestive system	binary
40001#K80#K80 Cholelithiasis	40001#K80#Cholelithiasis	Chapter XI Diseases of the digestive system	binary
40001#K802#K80.2 Calculus of gallbladder without cholecystitis	40001#K802#Calculus of gallbladder without cholecystitis	Chapter XI Diseases of the digestive system	binary
40001#K81#K81 Cholecystitis	40001#K81#Cholecystitis	Chapter XI Diseases of the digestive system	binary
40001#K810#K81.0 Acute cholecystitis	40001#K810#Acute cholecystitis	Chapter XI Diseases of the digestive system	binary
40001#K819#K81.9 Cholecystitis| unspecified	40001#K819#Cholecystitis unspecified	Chapter XI Diseases of the digestive system	binary
40001#K83#K83 Other diseases of biliary tract	40001#K83#Other diseases of biliary tract	Chapter XI Diseases of the digestive system	binary
40001#K830#K83.0 Cholangitis	40001#K830#Cholangitis	Chapter XI Diseases of the digestive system	binary
40001#K85#K85 Acute pancreatitis	40001#K85#Acute pancreatitis	Chapter XI Diseases of the digestive system	binary
40001#K859#K85.9 Acute pancreatitis| unspecified	40001#K859#Acute pancreatitis unspecified	Chapter XI Diseases of the digestive system	binary
40001#K86#K86 Other diseases of pancreas	40001#K86#Other diseases of pancreas	Chapter XI Diseases of the digestive system	binary
40001#K92#K92 Other diseases of digestive system	40001#K92#Other diseases of digestive system	Chapter XI Diseases of the digestive system	binary
40001#K922#K92.2 Gastro-intestinal haemorrhage| unspecified	40001#K922#Gastrointestinal haemorrhage unspecified	Chapter XI Diseases of the digestive system	binary
40001#L03#L03 Cellulitis	40001#L03#Cellulitis	Chapter XII Diseases of the skin and subcutaneous tissue	binary
40001#L039#L03.9 Cellulitis| unspecified	40001#L039#Cellulitis unspecified	Chapter XII Diseases of the skin and subcutaneous tissue	binary
40001#M00#M00 Pyogenic arthritis	40001#M00#Pyogenic arthritis	Chapter XIII Diseases of the musculoskeletal system and connective tissue	binary
40001#M009#M00.9 Pyogenic arthritis| unspecified	40001#M009#Pyogenic arthritis unspecified	Chapter XIII Diseases of the musculoskeletal system and connective tissue	binary
40001#M06#M06 Other rheumatoid arthritis	40001#M06#Other rheumatoid arthritis	Chapter XIII Diseases of the musculoskeletal system and connective tissue	binary
40001#M069#M06.9 Rheumatoid arthritis| unspecified	40001#M069#Rheumatoid arthritis unspecified	Chapter XIII Diseases of the musculoskeletal system and connective tissue	binary
40001#M25#M25 Other joint disorders| not elsewhere classified	40001#M25#Other joint disorders not elsewhere classified	Chapter XIII Diseases of the musculoskeletal system and connective tissue	binary
40001#M259#M25.9 Joint disorder| unspecified	40001#M259#Joint disorder unspecified	Chapter XIII Diseases of the musculoskeletal system and connective tissue	binary
40001#M31#M31 Other necrotising vasculopathies	40001#M31#Other necrotizing vasculopathies	Chapter XIII Diseases of the musculoskeletal system and connective tissue	binary
40001#M34#M34 Systemic sclerosis	40001#M34#Systemic sclerosis	Chapter XIII Diseases of the musculoskeletal system and connective tissue	binary
40001#M348#M34.8 Other forms of systemic sclerosis	40001#M348#Other forms of systemic sclerosis	Chapter XIII Diseases of the musculoskeletal system and connective tissue	binary
40001#M35#M35 Other systemic involvement of connective tissue	40001#M35#Other systemic involvement of connective tissue	Chapter XIII Diseases of the musculoskeletal system and connective tissue	binary
40001#M359#M35.9 Systemic involvement of connective tissue| unspecified	40001#M359#Systemic involvement of connective tissue unspecified	Chapter XIII Diseases of the musculoskeletal system and connective tissue	binary
40001#M86#M86 Osteomyelitis	40001#M86#Osteomyelitis	Chapter XIII Diseases of the musculoskeletal system and connective tissue	binary
40001#M869#M86.9 Osteomyelitis| unspecified	40001#M869#Osteomyelitis unspecified	Chapter XIII Diseases of the musculoskeletal system and connective tissue	binary
40001#N17#N17 Acute renal failure	40001#N17#Acute renal failure	Chapter XIV Diseases of the genitourinary system	binary
40001#N179#N17.9 Acute renal failure| unspecified	40001#N179#Acute renal failure unspecified	Chapter XIV Diseases of the genitourinary system	binary
40001#N18#N18 Chronic renal failure	40001#N18#Chronic kidney disease	Chapter XIV Diseases of the genitourinary system	binary
40001#N185#N18.5 Chronic kidney disease| stage 5	40001#N185#Chronic kidney disease stage 5	Chapter XIV Diseases of the genitourinary system	binary
40001#N189#N18.9 Chronic renal failure| unspecified	40001#N189#Chronic kidney disease unspecified	Chapter XIV Diseases of the genitourinary system	binary
40001#N20#N20 Calculus of kidney and ureter	40001#N20#Calculus of kidney and ureter	Chapter XIV Diseases of the genitourinary system	binary
40001#N39#N39 Other disorders of urinary system	40001#N39#Other disorders of urinary system	Chapter XIV Diseases of the genitourinary system	binary
40001#N390#N39.0 Urinary tract infection| site not specified	40001#N390#Urinary tract infection site not specified	Chapter XIV Diseases of the genitourinary system	binary
40001#Q24#Q24 Other congenital malformations of heart	40001#Q24#Other congenital malformations of heart	Chapter XVII Congenital malformations deformations and chromosomal abnormalities	binary
40001#Q61#Q61 Cystic kidney disease	40001#Q61#Cystic kidney disease	Chapter XVII Congenital malformations deformations and chromosomal abnormalities	binary
40001#R68#R68 Other general symptoms and signs	40001#R68#Other general symptoms and signs	Chapter XVIII Symptoms signs and abnormal clinical and laboratory findings not elsewhere classified	binary
40001#R688#R68.8 Other specified general symptoms and signs	40001#R688#Other specified general symptoms and signs	Chapter XVIII Symptoms signs and abnormal clinical and laboratory findings not elsewhere classified	binary
40001#U07#U07 Emergency use of U07	40001#U07#Emergency use of U07	Chapter I Certain infectious and parasitic diseases	binary
40001#U071#U07.1 COVID-19 virus identified	40001#U071#COVID-19 virus identified	Chapter I Certain infectious and parasitic diseases	binary
40001#U072#U07.2 COVID-19 virus not identified	40001#U072#COVID-19 virus not identified	Chapter XXII Codes for special purposes	binary
40002#A04#A04 Other bacterial intestinal infections	40002#A04#Other bacterial intestinal infections	Chapter I Certain infectious and parasitic diseases	binary
40002#A047#A04.7 Enterocolitis due to Clostridium difficile	40002#A047#Enterocolitis due to Clostridium difficile	Chapter I Certain infectious and parasitic diseases	binary
40002#A09#A09 Diarrhoea and gastro-enteritis of presumed infectious origin	40002#A09#Other gastroenteritis and colitis of infectious and unspecified origin	Chapter I Certain infectious and parasitic diseases	binary
40002#A099#A09.9 Gastroenteritis and colitis of unspecified origin	40002#A099#Gastroenteritis and colitis of unspecified origin	Chapter I Certain infectious and parasitic diseases	binary
40002#A31#A31 Infection due to other mycobacteria	40002#A31#Infection due to other mycobacteria	Chapter I Certain infectious and parasitic diseases	binary
40002#A40#A40 Streptococcal septicaemia	40002#A40#Streptococcal sepsis	Chapter I Certain infectious and parasitic diseases	binary
40002#A41#A41 Other septicaemia	40002#A41#Other sepsis	Chapter I Certain infectious and parasitic diseases	binary
40002#A410#A41.0 Septicaemia due to Staphylococcus aureus	40002#A410#Sepsis due to Staphylococcus aureus	Chapter I Certain infectious and parasitic diseases	binary
40002#A412#A41.2 Septicaemia due to unspecified staphylococcus	40002#A412#Sepsis due to unspecified staphylococcus	Chapter I Certain infectious and parasitic diseases	binary
40002#A415#A41.5 Septicaemia due to other Gram-negative organisms	40002#A415#Sepsis due to other Gram-negative organisms	Chapter I Certain infectious and parasitic diseases	binary
40002#A419#A41.9 Septicaemia| unspecified	40002#A419#Sepsis unspecified	Chapter I Certain infectious and parasitic diseases	binary
40002#A49#A49 Bacterial infection of unspecified site	40002#A49#Bacterial infection of unspecified site	Chapter I Certain infectious and parasitic diseases	binary
40002#A490#A49.0 Staphylococcal infection| unspecified	40002#A490#Staphylococcal infection unspecified site	Chapter I Certain infectious and parasitic diseases	binary
40002#A491#A49.1 Streptococcal infection| unspecified	40002#A491#Streptococcal and enterococcal infection unspecified site	Chapter I Certain infectious and parasitic diseases	binary
40002#A498#A49.8 Other bacterial infections of unspecified site	40002#A498#Other bacterial infections of unspecified site	Chapter I Certain infectious and parasitic diseases	binary
40002#B18#B18 Chronic viral hepatitis	40002#B18#Chronic viral hepatitis	Chapter I Certain infectious and parasitic diseases	binary
40002#B182#B18.2 Chronic viral hepatitis C	40002#B182#Chronic viral hepatitis C	Chapter I Certain infectious and parasitic diseases	binary
40002#B24#B24 Unspecified human immunodeficiency virus [HIV] disease	40002#B24#Unspecified human immunodeficiency virus [HIV] disease	Chapter I Certain infectious and parasitic diseases	binary
40002#B34#B34 Viral infection of unspecified site	40002#B34#Viral infection of unspecified site	Chapter I Certain infectious and parasitic diseases	binary
40002#B342#B34.2 Coronavirus infection| unspecified	40002#B342#Coronavirus infection unspecified site	Chapter I Certain infectious and parasitic diseases	binary
40002#B37#B37 Candidiasis	40002#B37#Candidiasis	Chapter I Certain infectious and parasitic diseases	binary
40002#B44#B44 Aspergillosis	40002#B44#Aspergillosis	Chapter I Certain infectious and parasitic diseases	binary
40002#B441#B44.1 Other pulmonary aspergillosis	40002#B441#Other pulmonary aspergillosis	Chapter I Certain infectious and parasitic diseases	binary
40002#B449#B44.9 Aspergillosis| unspecified	40002#B449#Aspergillosis unspecified	Chapter I Certain infectious and parasitic diseases	binary
40002#B49#B49 Unspecified mycosis	40002#B49#Unspecified mycosis	Chapter I Certain infectious and parasitic diseases	binary
40002#B59#B59 Pneumocystosis	40002#B59#Pneumocystosis	Chapter I Certain infectious and parasitic diseases	binary
40002#B96#B96 Other bacterial agents as the cause of diseases classified to other chapters	40002#B96#Other specified bacterial agents as the cause of diseases classified to other chapters	Chapter I Certain infectious and parasitic diseases	binary
40002#B962#B96.2 Escherichia coli [E. coli] as the cause of diseases classified to other chapters	40002#B962#Escherichia coli [E. coli] as the cause of diseases classified to other chapters	Chapter I Certain infectious and parasitic diseases	binary
40002#B99#B99 Other and unspecified infectious diseases	40002#B99#Other and unspecified infectious diseases	Chapter I Certain infectious and parasitic diseases	binary
40002#BlockA00-A09#A00-A09 Intestinal infectious diseases	40002#Block A00-A09#A00-A09 Intestinal infectious diseases	Chapter I Certain infectious and parasitic diseases	binary
40002#BlockA15-A19#A15-A19 Tuberculosis	40002#Block A15-A19#A15-A19 Tuberculosis	Chapter I Certain infectious and parasitic diseases	binary
40002#BlockA30-A49#A30-A49 Other bacterial diseases	40002#Block A30-A49#A30-A49 Other bacterial diseases	Chapter I Certain infectious and parasitic diseases	binary
40002#BlockA80-A89#A80-A89 Viral infections of the central nervous system	40002#Block A80-A89#A80-A89 Viral infections of the central nervous system	Chapter I Certain infectious and parasitic diseases	binary
40002#BlockB15-B19#B15-B19 Viral hepatitis	40002#Block B15-B19#B15-B19 Viral hepatitis	Chapter I Certain infectious and parasitic diseases	binary
40002#BlockB20-B24#B20-B24 Human immunodeficiency virus [HIV] disease	40002#Block B20-B24#B20-B24 Human immunodeficiency virus [HIV] disease	Chapter I Certain infectious and parasitic diseases	binary
40002#BlockB25-B34#B25-B34 Other viral diseases	40002#Block B25-B34#B25-B34 Other viral diseases	Chapter I Certain infectious and parasitic diseases	binary
40002#BlockB35-B49#B35-B49 Mycoses	40002#Block B35-B49#B35-B49 Mycoses	Chapter I Certain infectious and parasitic diseases	binary
40002#BlockB50-B64#B50-B64 Protozoal diseases	40002#Block B50-B64#B50-B64 Protozoal diseases	Chapter I Certain infectious and parasitic diseases	binary
40002#BlockB90-B94#B90-B94 Sequelae of infectious and parasitic diseases	40002#Block B90-B94#B90-B94 Sequelae of infectious and parasitic diseases	Chapter I Certain infectious and parasitic diseases	binary
40002#BlockB95-B98#B95-B98 Bacterial| viral and other infectious agents	40002#Block B95-B98#B95-B98 Bacterial viral and other infectious agents	Chapter I Certain infectious and parasitic diseases	binary
40002#BlockB99-B99#B99-B99 Other infectious diseases	40002#Block B99-B99#B99-B99 Other infectious diseases	Chapter I Certain infectious and parasitic diseases	binary
40002#BlockC00-C14#C00-C14 Malignant neoplasms of lip| oral cavity and pharynx	40002#Block C00-C14#C00-C14 Malignant neoplasms of lip oral cavity and pharynx	Chapter II Neoplasms	binary
40002#BlockC15-C26#C15-C26 Malignant neoplasms of digestive organs	40002#Block C15-C26#C15-C26 Malignant neoplasms of digestive organs	Chapter II Neoplasms	binary
40002#BlockC30-C39#C30-C39 Malignant neoplasms of respiratory and intrathoracic organs	40002#Block C30-C39#C30-C39 Malignant neoplasms of respiratory and intrathoracic organs	Chapter II Neoplasms	binary
40002#BlockC43-C44#C43-C44 Melanoma and other malignant neoplasms of skin	40002#Block C43-C44#C43-C44 Melanoma and other malignant neoplasms of skin	Chapter II Neoplasms	binary
40002#BlockC45-C49#C45-C49 Malignant neoplasms of mesothelial and soft tissue	40002#Block C45-C49#C45-C49 Malignant neoplasms of mesothelial and soft tissue	Chapter II Neoplasms	binary
40002#BlockC50-C50#C50-C50 Malignant neoplasm of breast	40002#Block C50-C50#C50-C50 Malignant neoplasm of breast	Chapter II Neoplasms	binary
40002#BlockC51-C58#C51-C58 Malignant neoplasms of female genital organs	40002#Block C51-C58#C51-C58 Malignant neoplasms of female genital organs	Chapter II Neoplasms	binary
40002#BlockC60-C63#C60-C63 Malignant neoplasms of male genital organs	40002#Block C60-C63#C60-C63 Malignant neoplasms of male genital organs	Chapter II Neoplasms	binary
40002#BlockC64-C68#C64-C68 Malignant neoplasms of urinary tract	40002#Block C64-C68#C64-C68 Malignant neoplasms of urinary tract	Chapter II Neoplasms	binary
40002#BlockC69-C72#C69-C72 Malignant neoplasms of eye| brain and other parts of central nervous system	40002#Block C69-C72#C69-C72 Malignant neoplasms of eye brain and other parts of central nervous system	Chapter II Neoplasms	binary
40002#BlockC73-C75#C73-C75 Malignant neoplasms of thyroid and other endocrine glands	40002#Block C73-C75#C73-C75 Malignant neoplasms of thyroid and other endocrine glands	Chapter II Neoplasms	binary
40002#BlockC76-C80#C76-C80 Malignant neoplasms of ill-defined| secondary and unspecified sites	40002#Block C76-C80#C76-C80 Malignant neoplasms of ill-defined secondary and unspecified sites	Chapter II Neoplasms	binary
40002#BlockC81-C96#C81-C96 Malignant neoplasms| stated or presumed to be primary| of lymphoid| haematopoietic and related tissue	40002#Block C81-C96#C81-C96 Malignant neoplasms stated or presumed to be primary of lymphoid haematopoietic and related tissue	Chapter II Neoplasms	binary
40002#BlockD10-D36#D10-D36 Benign neoplasms	40002#Block D10-D36#D10-D36 Benign neoplasms	Chapter II Neoplasms	binary
40002#BlockD37-D48#D37-D48 Neoplasms of uncertain or unknown behaviour	40002#Block D37-D48#D37-D48 Neoplasms of uncertain or unknown behaviour	Chapter II Neoplasms	binary
40002#BlockD50-D53#D50-D53 Nutritional anaemias	40002#Block D50-D53#D50-D53 Nutritional anaemias	Chapter III Diseases of the blood and blood-forming organs and certain disorders involving the immune mechanism	binary
40002#BlockD55-D59#D55-D59 Haemolytic anaemias	40002#Block D55-D59#D55-D59 Haemolytic anaemias	Chapter III Diseases of the blood and blood-forming organs and certain disorders involving the immune mechanism	binary
40002#BlockD60-D64#D60-D64 Aplastic and other anaemias	40002#Block D60-D64#D60-D64 Aplastic and other anaemias	Chapter III Diseases of the blood and blood-forming organs and certain disorders involving the immune mechanism	binary
40002#BlockD65-D69#D65-D69 Coagulation defects| purpura and other haemorrhagic conditions	40002#Block D65-D69#D65-D69 Coagulation defects purpura and other haemorrhagic conditions	Chapter III Diseases of the blood and blood-forming organs and certain disorders involving the immune mechanism	binary
40002#BlockD70-D77#D70-D77 Other diseases of blood and blood-forming organs	40002#Block D70-D77#D70-D77 Other diseases of blood and blood-forming organs	Chapter III Diseases of the blood and blood-forming organs and certain disorders involving the immune mechanism	binary
40002#BlockD80-D89#D80-D89 Certain disorders involving the immune mechanism	40002#Block D80-D89#D80-D89 Certain disorders involving the immune mechanism	Chapter III Diseases of the blood and blood-forming organs and certain disorders involving the immune mechanism	binary
40002#BlockE00-E07#E00-E07 Disorders of thyroid gland	40002#Block E00-E07#E00-E07 Disorders of thyroid gland	Chapter IV Endocrine nutritional and metabolic diseases	binary
40002#BlockE10-E14#E10-E14 Diabetes mellitus	40002#Block E10-E14#E10-E14 Diabetes mellitus	Chapter IV Endocrine nutritional and metabolic diseases	binary
40002#BlockE15-E16#E15-E16 Other disorders of glucose regulation and pancreatic internal secretion	40002#Block E15-E16#E15-E16 Other disorders of glucose regulation and pancreatic internal secretion	Chapter IV Endocrine nutritional and metabolic diseases	binary
40002#BlockE20-E35#E20-E35 Disorders of other endocrine glands	40002#Block E20-E35#E20-E35 Disorders of other endocrine glands	Chapter IV Endocrine nutritional and metabolic diseases	binary
40002#BlockE40-E46#E40-E46 Malnutrition	40002#Block E40-E46#E40-E46 Malnutrition	Chapter IV Endocrine nutritional and metabolic diseases	binary
40002#BlockE65-E68#E65-E68 Obesity and other hyperalimentation	40002#Block E65-E68#E65-E68 Obesity and other hyperalimentation	Chapter IV Endocrine nutritional and metabolic diseases	binary
40002#BlockE70-E90#E70-E90 Metabolic disorders	40002#Block E70-E90#E70-E90 Metabolic disorders	Chapter IV Endocrine nutritional and metabolic diseases	binary
40002#BlockF00-F09#F00-F09 Organic| including symptomatic| mental disorders	40002#Block F00-F09#F00-F09 Organic including symptomatic mental disorders	Chapter V Mental and behavioural disorders	binary
40002#BlockG00-G09#G00-G09 Inflammatory diseases of the central nervous system	40002#Block G00-G09#G00-G09 Inflammatory diseases of the central nervous system	Chapter VI Diseases of the nervous system	binary
40002#BlockG10-G14#G10-G14 Systemic atrophies primarily affecting the central nervous system	40002#Block G10-G14#G10-G14 Systemic atrophies primarily affecting the central nervous system	Chapter VI Diseases of the nervous system	binary
40002#BlockG20-G26#G20-G26 Extrapyramidal and movement disorders	40002#Block G20-G26#G20-G26 Extrapyramidal and movement disorders	Chapter VI Diseases of the nervous system	binary
40002#BlockG30-G32#G30-G32 Other degenerative diseases of the nervous system	40002#Block G30-G32#G30-G32 Other degenerative diseases of the nervous system	Chapter VI Diseases of the nervous system	binary
40002#BlockG35-G37#G35-G37 Demyelinating diseases of the central nervous system	40002#Block G35-G37#G35-G37 Demyelinating diseases of the central nervous system	Chapter VI Diseases of the nervous system	binary
40002#BlockG40-G47#G40-G47 Episodic and paroxysmal disorders	40002#Block G40-G47#G40-G47 Episodic and paroxysmal disorders	Chapter VI Diseases of the nervous system	binary
40002#BlockG60-G64#G60-G64 Polyneuropathies and other disorders of the peripheral nervous system	40002#Block G60-G64#G60-G64 Polyneuropathies and other disorders of the peripheral nervous system	Chapter VI Diseases of the nervous system	binary
40002#BlockG70-G73#G70-G73 Diseases of myoneural junction and muscle	40002#Block G70-G73#G70-G73 Diseases of myoneural junction and muscle	Chapter VI Diseases of the nervous system	binary
40002#BlockG80-G83#G80-G83 Cerebral palsy and other paralytic syndromes	40002#Block G80-G83#G80-G83 Cerebral palsy and other paralytic syndromes	Chapter VI Diseases of the nervous system	binary
40002#BlockG90-G99#G90-G99 Other disorders of the nervous system	40002#Block G90-G99#G90-G99 Other disorders of the nervous system	Chapter VI Diseases of the nervous system	binary
40002#BlockI05-I09#I05-I09 Chronic rheumatic heart diseases	40002#Block I05-I09#I05-I09 Chronic rheumatic heart diseases	Chapter IX Diseases of the circulatory system	binary
40002#BlockI10-I15#I10-I15 Hypertensive diseases	40002#Block I10-I15#I10-I15 Hypertensive diseases	Chapter IX Diseases of the circulatory system	binary
40002#BlockI20-I25#I20-I25 Ischaemic heart diseases	40002#Block I20-I25#I20-I25 Ischaemic heart diseases	Chapter IX Diseases of the circulatory system	binary
40002#BlockI26-I28#I26-I28 Pulmonary heart disease and diseases of pulmonary circulation	40002#Block I26-I28#I26-I28 Pulmonary heart disease and diseases of pulmonary circulation	Chapter IX Diseases of the circulatory system	binary
40002#BlockI30-I52#I30-I52 Other forms of heart disease	40002#Block I30-I52#I30-I52 Other forms of heart disease	Chapter IX Diseases of the circulatory system	binary
40002#BlockI60-I69#I60-I69 Cerebrovascular diseases	40002#Block I60-I69#I60-I69 Cerebrovascular diseases	Chapter IX Diseases of the circulatory system	binary
40002#BlockI70-I79#I70-I79 Diseases of arteries| arterioles and capillaries	40002#Block I70-I79#I70-I79 Diseases of arteries arterioles and capillaries	Chapter IX Diseases of the circulatory system	binary
40002#BlockI80-I89#I80-I89 Diseases of veins| lymphatic vessels and lymph nodes| not elsewhere classified	40002#Block I80-I89#I80-I89 Diseases of veins lymphatic vessels and lymph nodes not elsewhere classified	Chapter IX Diseases of the circulatory system	binary
40002#BlockI95-I99#I95-I99 Other and unspecified disorders of the circulatory system	40002#Block I95-I99#I95-I99 Other and unspecified disorders of the circulatory system	Chapter IX Diseases of the circulatory system	binary
40002#BlockJ09-J18#J09-J18 Influenza and pneumonia	40002#Block J09-J18#J09-J18 Influenza and pneumonia	Chapter X Diseases of the respiratory system	binary
40002#BlockJ20-J22#J20-J22 Other acute lower respiratory infections	40002#Block J20-J22#J20-J22 Other acute lower respiratory infections	Chapter X Diseases of the respiratory system	binary
40002#BlockJ40-J47#J40-J47 Chronic lower respiratory diseases	40002#Block J40-J47#J40-J47 Chronic lower respiratory diseases	Chapter X Diseases of the respiratory system	binary
40002#BlockJ80-J84#J80-J84 Other respiratory diseases principally affecting the interstitium	40002#Block J80-J84#J80-J84 Other respiratory diseases principally affecting the interstitium	Chapter X Diseases of the respiratory system	binary
40002#BlockJ85-J86#J85-J86 Suppurative and necrotic conditions of lower respiratory tract	40002#Block J85-J86#J85-J86 Suppurative and necrotic conditions of lower respiratory tract	Chapter X Diseases of the respiratory system	binary
40002#BlockJ90-J94#J90-J94 Other diseases of pleura	40002#Block J90-J94#J90-J94 Other diseases of pleura	Chapter X Diseases of the respiratory system	binary
40002#BlockJ95-J99#J95-J99 Other diseases of the respiratory system	40002#Block J95-J99#J95-J99 Other diseases of the respiratory system	Chapter X Diseases of the respiratory system	binary
40002#BlockK20-K31#K20-K31 Diseases of oesophagus| stomach and duodenum	40002#Block K20-K31#K20-K31 Diseases of oesophagus stomach and duodenum	Chapter XI Diseases of the digestive system	binary
40002#BlockK40-K46#K40-K46 Hernia	40002#Block K40-K46#K40-K46 Hernia	Chapter XI Diseases of the digestive system	binary
40002#BlockK50-K52#K50-K52 Noninfective enteritis and colitis	40002#Block K50-K52#K50-K52 Noninfective enteritis and colitis	Chapter XI Diseases of the digestive system	binary
40002#BlockK55-K64#K55-K64 Other diseases of intestines	40002#Block K55-K64#K55-K64 Other diseases of intestines	Chapter XI Diseases of the digestive system	binary
40002#BlockK65-K67#K65-K67 Diseases of peritoneum	40002#Block K65-K67#K65-K67 Diseases of peritoneum	Chapter XI Diseases of the digestive system	binary
40002#BlockK70-K77#K70-K77 Diseases of liver	40002#Block K70-K77#K70-K77 Diseases of liver	Chapter XI Diseases of the digestive system	binary
40002#BlockK80-K87#K80-K87 Disorders of gallbladder| biliary tract and pancreas	40002#Block K80-K87#K80-K87 Disorders of gallbladder biliary tract and pancreas	Chapter XI Diseases of the digestive system	binary
40002#BlockK90-K93#K90-K93 Other diseases of the digestive system	40002#Block K90-K93#K90-K93 Other diseases of the digestive system	Chapter XI Diseases of the digestive system	binary
40002#BlockL00-L08#L00-L08 Infections of the skin and subcutaneous tissue	40002#Block L00-L08#L00-L08 Infections of the skin and subcutaneous tissue	Chapter XII Diseases of the skin and subcutaneous tissue	binary
40002#BlockL40-L45#L40-L45 Papulosquamous disorders	40002#Block L40-L45#L40-L45 Papulosquamous disorders	Chapter XII Diseases of the skin and subcutaneous tissue	binary
40002#BlockL80-L99#L80-L99 Other disorders of the skin and subcutaneous tissue	40002#Block L80-L99#L80-L99 Other disorders of the skin and subcutaneous tissue	Chapter XII Diseases of the skin and subcutaneous tissue	binary
40002#BlockM05-M14#M05-M14 Inflammatory polyarthropathies	40002#Block M05-M14#M05-M14 Inflammatory polyarthropathies	Chapter XIII Diseases of the musculoskeletal system and connective tissue	binary
40002#BlockM15-M19#M15-M19 Arthrosis	40002#Block M15-M19#M15-M19 Arthrosis	Chapter XIII Diseases of the musculoskeletal system and connective tissue	binary
40002#BlockM20-M25#M20-M25 Other joint disorders	40002#Block M20-M25#M20-M25 Other joint disorders	Chapter XIII Diseases of the musculoskeletal system and connective tissue	binary
40002#BlockM30-M36#M30-M36 Systemic connective tissue disorders	40002#Block M30-M36#M30-M36 Systemic connective tissue disorders	Chapter XIII Diseases of the musculoskeletal system and connective tissue	binary
40002#BlockM40-M43#M40-M43 Deforming dorsopathies	40002#Block M40-M43#M40-M43 Deforming dorsopathies	Chapter XIII Diseases of the musculoskeletal system and connective tissue	binary
40002#BlockM45-M49#M45-M49 Spondylopathies	40002#Block M45-M49#M45-M49 Spondylopathies	Chapter XIII Diseases of the musculoskeletal system and connective tissue	binary
40002#BlockM60-M63#M60-M63 Disorders of muscles	40002#Block M60-M63#M60-M63 Disorders of muscles	Chapter XIII Diseases of the musculoskeletal system and connective tissue	binary
40002#BlockM70-M79#M70-M79 Other soft tissue disorders	40002#Block M70-M79#M70-M79 Other soft tissue disorders	Chapter XIII Diseases of the musculoskeletal system and connective tissue	binary
40002#BlockM80-M85#M80-M85 Disorders of bone density and structure	40002#Block M80-M85#M80-M85 Disorders of bone density and structure	Chapter XIII Diseases of the musculoskeletal system and connective tissue	binary
40002#BlockM86-M90#M86-M90 Other osteopathies	40002#Block M86-M90#M86-M90 Other osteopathies	Chapter XIII Diseases of the musculoskeletal system and connective tissue	binary
40002#BlockN00-N08#N00-N08 Glomerular diseases	40002#Block N00-N08#N00-N08 Glomerular diseases	Chapter XIV Diseases of the genitourinary system	binary
40002#BlockN10-N16#N10-N16 Renal tubulo-interstitial diseases	40002#Block N10-N16#N10-N16 Renal tubulo-interstitial diseases	Chapter XIV Diseases of the genitourinary system	binary
40002#BlockN17-N19#N17-N19 Renal failure	40002#Block N17-N19#N17-N19 Renal failure	Chapter XIV Diseases of the genitourinary system	binary
40002#BlockN20-N23#N20-N23 Urolithiasis	40002#Block N20-N23#N20-N23 Urolithiasis	Chapter XIV Diseases of the genitourinary system	binary
40002#BlockN25-N29#N25-N29 Other disorders of kidney and ureter	40002#Block N25-N29#N25-N29 Other disorders of kidney and ureter	Chapter XIV Diseases of the genitourinary system	binary
40002#BlockN30-N39#N30-N39 Other diseases of urinary system	40002#Block N30-N39#N30-N39 Other diseases of urinary system	Chapter XIV Diseases of the genitourinary system	binary
40002#BlockQ20-Q28#Q20-Q28 Congenital malformations of the circulatory system	40002#Block Q20-Q28#Q20-Q28 Congenital malformations of the circulatory system	Chapter XVII Congenital malformations deformations and chromosomal abnormalities	binary
40002#BlockQ60-Q64#Q60-Q64 Congenital malformations of the urinary system	40002#Block Q60-Q64#Q60-Q64 Congenital malformations of the urinary system	Chapter XVII Congenital malformations deformations and chromosomal abnormalities	binary
40002#BlockQ80-Q89#Q80-Q89 Other congenital malformations	40002#Block Q80-Q89#Q80-Q89 Other congenital malformations	Chapter XVII Congenital malformations deformations and chromosomal abnormalities	binary
40002#BlockR00-R09#R00-R09 Symptoms and signs involving the circulatory and respiratory systems	40002#Block R00-R09#R00-R09 Symptoms and signs involving the circulatory and respiratory systems	Chapter XVIII Symptoms signs and abnormal clinical and laboratory findings not elsewhere classified	binary
40002#BlockR10-R19#R10-R19 Symptoms and signs involving the digestive system and abdomen	40002#Block R10-R19#R10-R19 Symptoms and signs involving the digestive system and abdomen	Chapter XVIII Symptoms signs and abnormal clinical and laboratory findings not elsewhere classified	binary
40002#BlockR25-R29#R25-R29 Symptoms and signs involving the nervous and musculoskeletal systems	40002#Block R25-R29#R25-R29 Symptoms and signs involving the nervous and musculoskeletal systems	Chapter XVIII Symptoms signs and abnormal clinical and laboratory findings not elsewhere classified	binary
40002#BlockR40-R46#R40-R46 Symptoms and signs involving cognition| perception| emotional state and behaviour	40002#Block R40-R46#R40-R46 Symptoms and signs involving cognition perception emotional state and behaviour	Chapter XVIII Symptoms signs and abnormal clinical and laboratory findings not elsewhere classified	binary
40002#BlockR50-R69#R50-R69 General symptoms and signs	40002#Block R50-R69#R50-R69 General symptoms and signs	Chapter XVIII Symptoms signs and abnormal clinical and laboratory findings not elsewhere classified	binary
40002#BlockR70-R79#R70-R79 Abnormal findings on examination of blood| without diagnosis	40002#Block R70-R79#R70-R79 Abnormal findings on examination of blood without diagnosis	Chapter XVIII Symptoms signs and abnormal clinical and laboratory findings not elsewhere classified	binary
40002#C02#C02 Malignant neoplasm of other and unspecified parts of tongue	40002#C02#Malignant neoplasm of other and unspecified parts of tongue	Chapter II Neoplasms	binary
40002#C029#C02.9 Tongue| unspecified	40002#C029#Malignant neoplasm: Tongue unspecified	Chapter II Neoplasms	binary
40002#C09#C09 Malignant neoplasm of tonsil	40002#C09#Malignant neoplasm of tonsil	Chapter II Neoplasms	binary
40002#C099#C09.9 Tonsil| unspecified	40002#C099#Malignant neoplasm: Tonsil unspecified	Chapter II Neoplasms	binary
40002#C15#C15 Malignant neoplasm of oesophagus	40002#C15#Malignant neoplasm of oesophagus	Chapter II Neoplasms	binary
40002#C159#C15.9 Oesophagus| unspecified	40002#C159#Malignant neoplasm: Oesophagus unspecified	Chapter II Neoplasms	binary
40002#C16#C16 Malignant neoplasm of stomach	40002#C16#Malignant neoplasm of stomach	Chapter II Neoplasms	binary
40002#C169#C16.9 Stomach| unspecified	40002#C169#Malignant neoplasm: Stomach unspecified	Chapter II Neoplasms	binary
40002#C18#C18 Malignant neoplasm of colon	40002#C18#Malignant neoplasm of colon	Chapter II Neoplasms	binary
40002#C180#C18.0 Caecum	40002#C180#Malignant neoplasm: Caecum	Chapter II Neoplasms	binary
40002#C187#C18.7 Sigmoid colon	40002#C187#Malignant neoplasm: Sigmoid colon	Chapter II Neoplasms	binary
40002#C189#C18.9 Colon| unspecified	40002#C189#Malignant neoplasm: Colon unspecified	Chapter II Neoplasms	binary
40002#C19#C19 Malignant neoplasm of rectosigmoid junction	40002#C19#Malignant neoplasm of rectosigmoid junction	Chapter II Neoplasms	binary
40002#C20#C20 Malignant neoplasm of rectum	40002#C20#Malignant neoplasm of rectum	Chapter II Neoplasms	binary
40002#C22#C22 Malignant neoplasm of liver and intrahepatic bile ducts	40002#C22#Malignant neoplasm of liver and intrahepatic bile ducts	Chapter II Neoplasms	binary
40002#C220#C22.0 Liver cell carcinoma	40002#C220#Malignant neoplasm: Liver cell carcinoma	Chapter II Neoplasms	binary
40002#C221#C22.1 Intrahepatic bile duct carcinoma	40002#C221#Malignant neoplasm: Intrahepatic bile duct carcinoma	Chapter II Neoplasms	binary
40002#C25#C25 Malignant neoplasm of pancreas	40002#C25#Malignant neoplasm of pancreas	Chapter II Neoplasms	binary
40002#C259#C25.9 Pancreas| unspecified	40002#C259#Malignant neoplasm: Pancreas unspecified	Chapter II Neoplasms	binary
40002#C26#C26 Malignant neoplasm of other and ill-defined digestive organs	40002#C26#Malignant neoplasm of other and ill-defined digestive organs	Chapter II Neoplasms	binary
40002#C260#C26.0 Intestinal tract| part unspecified	40002#C260#Malignant neoplasm: Intestinal tract part unspecified	Chapter II Neoplasms	binary
40002#C32#C32 Malignant neoplasm of larynx	40002#C32#Malignant neoplasm of larynx	Chapter II Neoplasms	binary
40002#C329#C32.9 Larynx| unspecified	40002#C329#Malignant neoplasm: Larynx unspecified	Chapter II Neoplasms	binary
40002#C34#C34 Malignant neoplasm of bronchus and lung	40002#C34#Malignant neoplasm of bronchus and lung	Chapter II Neoplasms	binary
40002#C349#C34.9 Bronchus or lung| unspecified	40002#C349#Malignant neoplasm: Bronchus or lung unspecified	Chapter II Neoplasms	binary
40002#C43#C43 Malignant melanoma of skin	40002#C43#Malignant melanoma of skin	Chapter II Neoplasms	binary
40002#C439#C43.9 Malignant melanoma of skin| unspecified	40002#C439#Malignant neoplasm: Malignant melanoma of skin unspecified	Chapter II Neoplasms	binary
40002#C44#C44 Other malignant neoplasms of skin	40002#C44#Other malignant neoplasms of skin	Chapter II Neoplasms	binary
40002#C45#C45 Mesothelioma	40002#C45#Mesothelioma	Chapter II Neoplasms	binary
40002#C49#C49 Malignant neoplasm of other connective and soft tissue	40002#C49#Malignant neoplasm of other connective and soft tissue	Chapter II Neoplasms	binary
40002#C50#C50 Malignant neoplasm of breast	40002#C50#Malignant neoplasm of breast	Chapter II Neoplasms	binary
40002#C509#C50.9 Breast| unspecified	40002#C509#Malignant neoplasm: Breast unspecified	Chapter II Neoplasms	binary
40002#C54#C54 Malignant neoplasm of corpus uteri	40002#C54#Malignant neoplasm of corpus uteri	Chapter II Neoplasms	binary
[truncated: 13,222 more rows]

## Sheet: B | All UKB PheWAS results
Human readable phenotype	Raw phenotype	beta	se	p	nCases	dataset	Root	broad.root	refined
Union#J44#Other chronic obstructive pulmonary disease	Union#J44#J44 Other chronic obstructive pulmonary disease	0.407265	0.0198011	1.24e-88	26574	binary	Chapter X Diseases of the respiratory system	Respiratory	1
Union#Chapter V#Chapter V Mental and behavioural disorders	Union#Chapter V#Chapter V Mental and behavioural disorders	0.267103	0.0132177	3.93e-88	74228	binary	Chapter V Mental and behavioural disorders	Psychiatric	0
Union#J449#Chronic obstructive pulmonary disease unspecified	Union#J449#J44.9 Chronic obstructive pulmonary disease| unspecified	0.440853	0.0221921	6.37e-82	19655	binary	Chapter X Diseases of the respiratory system	Respiratory	1
42017#Source of chronic obstructive pulmonary disease report	42017	0.384572	0.0194293	4.34e-81	24030	binary	Chapter X Diseases of the respiratory system	Respiratory	0
131493#Source of report of J44 (Other chronic obstructive pulmonary disease)	131493	0.376854	0.0192516	1.77e-79	24699	binary	Chapter X Diseases of the respiratory system	Respiratory	0
Union#J440#Chronic obstructive pulmonary disease with acute lower respiratory infection	Union#J440#J44.0 Chronic obstructive pulmonary disease with acute lower respiratory infection	0.616581	0.0330296	1.84e-69	7133	binary	Chapter X Diseases of the respiratory system	Respiratory	1
Union#Block J09-J18#J09-J18 Influenza and pneumonia	Union#Block J09-J18#J09-J18 Influenza and pneumonia	0.299112	0.0192828	4.32e-52	31173	binary	Chapter X Diseases of the respiratory system	Respiratory	0
41202#J44#Other chronic obstructive pulmonary disease	41202#J44#J44 Other chronic obstructive pulmonary disease	0.593607	0.0390973	3.87e-46	4736	binary	Chapter X Diseases of the respiratory system	Respiratory	0
Union#Chapter X#Chapter X Diseases of the respiratory system	Union#Chapter X#Chapter X Diseases of the respiratory system	0.176411	0.0123788	9.09e-46	114548	binary	Chapter X Diseases of the respiratory system	Respiratory	0
Union#B24#Unspecified human immunodeficiency virus [HIV] disease	Union#B24#B24 Unspecified human immunodeficiency virus [HIV] disease	1.69399	0.106817	4.41e-45	389	binary	Chapter I Certain infectious and parasitic diseases	Infectious	1
Union#Block J40-J47#J40-J47 Chronic lower respiratory diseases	Union#Block J40-J47#J40-J47 Chronic lower respiratory diseases	0.212042	0.0149512	1.54e-44	59469	binary	Chapter X Diseases of the respiratory system	Respiratory	0
130213#Source of report of B24 (Unspecified human immunodeficiency virus [HIV] disease)	130213	1.67082	0.107654	1.92e-43	380	binary	Chapter I Certain infectious and parasitic diseases	Infectious	0
41202#Chapter X#Chapter X Diseases of the respiratory system	41202#ChapterX#Chapter X Diseases of the respiratory system	0.207077	0.0148706	1.36e-42	51364	binary	Chapter X Diseases of the respiratory system	Respiratory	0
Union#J18#Pneumonia organism unspecified	Union#J18#J18 Pneumonia| organism unspecified	0.258299	0.0186018	2.44e-42	34947	binary	Chapter X Diseases of the respiratory system	Respiratory	1
Union#J22#Unspecified acute lower respiratory infection	Union#J22#J22 Unspecified acute lower respiratory infection	0.204291	0.0152586	6.89e-40	56955	binary	Chapter X Diseases of the respiratory system	Respiratory	1
20002#1439#hiv|aids	20002#1439#hiv|aids	1.67283	0.112781	8.28e-40	346	binary	Chapter I Certain infectious and parasitic diseases	Infectious	0
Union#J181#Lobar pneumonia unspecified	Union#J181#J18.1 Lobar pneumonia| unspecified	0.327426	0.0244641	1.27e-38	16994	binary	Chapter X Diseases of the respiratory system	Respiratory	1
Union#J43#Emphysema	Union#J43#J43 Emphysema	0.347742	0.0267007	2.49e-36	13515	binary	Chapter X Diseases of the respiratory system	Respiratory	1
41202#J440#Chronic obstructive pulmonary disease with acute lower respiratory infection	41202#J440#J44.0 Chronic obstructive pulmonary disease with acute lower respiratory infection	0.601797	0.045272	1.08e-35	3459	binary	Chapter X Diseases of the respiratory system	Respiratory	0
Union#Chapter I#Chapter I Certain infectious and parasitic diseases	Union#Chapter I#Chapter I Certain infectious and parasitic diseases	0.169492	0.0134684	1.45e-35	72506	binary	Chapter I Certain infectious and parasitic diseases	Infectious	0
Union#Z86#Personal history of certain other diseases	Union#Z86#Z86 Personal history of certain other diseases	0.17306	0.0139348	1.97e-35	113116	binary	Chapter XXI Factors influencing health status and contact with health services	Health status factors	0
Union#Block J95-J99#J95-J99 Other diseases of the respiratory system	Union#Block J95-J99#J95-J99 Other diseases of the respiratory system	0.291719	0.02309	7.69e-35	19875	binary	Chapter X Diseases of the respiratory system	Respiratory	0
Union#J439#Emphysema unspecified	Union#J439#J43.9 Emphysema| unspecified	0.523704	0.0403892	1.08e-34	4881	binary	Chapter X Diseases of the respiratory system	Respiratory	1
41202#Block J40-J47#J40-J47 Chronic lower respiratory diseases	41202#BlockJ40-J47#J40-J47 Chronic lower respiratory diseases	0.387697	0.030718	1.25e-33	9029	binary	Chapter X Diseases of the respiratory system	Respiratory	0
41202#Block J09-J18#J09-J18 Influenza and pneumonia	41202#BlockJ09-J18#J09-J18 Influenza and pneumonia	0.28547	0.0229317	1.29e-33	18087	binary	Chapter X Diseases of the respiratory system	Respiratory	0
Union#J441#Chronic obstructive pulmonary disease with acute exacerbation unspecified	Union#J441#J44.1 Chronic obstructive pulmonary disease with acute exacerbation| unspecified	0.682908	0.052748	1.63e-33	2506	binary	Chapter X Diseases of the respiratory system	Respiratory	1
131457#Source of report of J18 (Pneumonia organism unspecified)	131457	0.208355	0.0174471	1.14e-31	34893	binary	Chapter X Diseases of the respiratory system	Respiratory	0
131463#Source of report of J22 (Unspecified acute lower respiratory infection)	131463	0.167799	0.0142313	3.44e-31	56955	binary	Chapter X Diseases of the respiratory system	Respiratory	0
41202#J18#Pneumonia organism unspecified	41202#J18#J18 Pneumonia| organism unspecified	0.283253	0.0239945	2.17e-30	16439	binary	Chapter X Diseases of the respiratory system	Respiratory	0
Union#J189#Pneumonia unspecified	Union#J189#J18.9 Pneumonia| unspecified	0.317071	0.0270178	4.46e-30	13764	binary	Chapter X Diseases of the respiratory system	Respiratory	1
Union#Block R50-R69#R50-R69 General symptoms and signs	Union#Block R50-R69#R50-R69 General symptoms and signs	0.199946	0.0178397	1.72e-29	88423	binary	Chapter XVIII Symptoms signs and abnormal clinical and laboratory findings not elsewhere classified	Abnormal labs	0
131491#Source of report of J43 (Emphysema)	131491	0.450433	0.0381328	2.55e-29	5383	binary	Chapter X Diseases of the respiratory system	Respiratory	0
41202#J441#Chronic obstructive pulmonary disease with acute exacerbation unspecified	41202#J441#J44.1 Chronic obstructive pulmonary disease with acute exacerbation| unspecified	0.66597	0.0572069	2.07e-27	2076	binary	Chapter X Diseases of the respiratory system	Respiratory	0
Union#J96#Respiratory failure not elsewhere classified	Union#J96#J96 Respiratory failure| not elsewhere classified	0.374733	0.0335725	6.49e-27	8089	binary	Chapter X Diseases of the respiratory system	Respiratory	1
40002#J44#Other chronic obstructive pulmonary disease	40002#J44#J44 Other chronic obstructive pulmonary disease	0.626542	0.0551118	1.89e-26	2254	binary	Chapter X Diseases of the respiratory system	Respiratory	0
Union#Block B20-B24#B20-B24 Human immunodeficiency virus [HIV] disease	Union#Block B20-B24#B20-B24 Human immunodeficiency virus [HIV] disease	1.89261	0.158727	1.98e-26	165	binary	Chapter I Certain infectious and parasitic diseases	Infectious	0
Union#M06#Other rheumatoid arthritis	Union#M06#M06 Other rheumatoid arthritis	0.330519	0.0302486	2.91e-26	11129	binary	Chapter XIII Diseases of the musculoskeletal system and connective tissue	Musculoskeletal	1
40002#Chapter X#Chapter X Diseases of the respiratory system	40002#ChapterX#Chapter X Diseases of the respiratory system	0.344781	0.0314221	3.9e-26	8684	binary	Chapter X Diseases of the respiratory system	Respiratory	0
Union#M069#Rheumatoid arthritis unspecified	Union#M069#M06.9 Rheumatoid arthritis| unspecified	0.3769	0.0343817	3.9e-26	8010	binary	Chapter XIII Diseases of the musculoskeletal system and connective tissue	Musculoskeletal	1
Union#F32#F32 Depressive episode	Union#F32#Depressive episode	0.169955	0.0158885	3.99e-26	53822	binary	Chapter V Mental and behavioural disorders	Psychiatric	0
Union#Block K20-K31#K20-K31 Diseases of oesophagus stomach and duodenum	Union#Block K20-K31#K20-K31 Diseases of oesophagus| stomach and duodenum	0.143858	0.0135823	4.17e-26	103161	binary	Chapter XI Diseases of the digestive system	Gastrointestinal	0
40002#J449#Chronic obstructive pulmonary disease unspecified	40002#J449#J44.9 Chronic obstructive pulmonary disease| unspecified	0.624722	0.0553841	4.49e-26	2229	binary	Chapter X Diseases of the respiratory system	Respiratory	0
Union#Chapter XIII#Chapter XIII Diseases of the musculoskeletal system and connective tissue	Union#Chapter XIII#Chapter XIII Diseases of the musculoskeletal system and connective tissue	0.129422	0.0123188	5.74e-26	180137	binary	Chapter XIII Diseases of the musculoskeletal system and connective tissue	Musculoskeletal	0
Union#Block B95-B98#B95-B98 Bacterial viral and other infectious agents	Union#Block B95-B98#B95-B98 Bacterial| viral and other infectious agents	0.209184	0.0195621	1.02e-25	28314	binary	Chapter I Certain infectious and parasitic diseases	Infectious	0
40002#Block J40-J47#J40-J47 Chronic lower respiratory diseases	40002#BlockJ40-J47#J40-J47 Chronic lower respiratory diseases	0.564489	0.0507767	1.26e-25	2776	binary	Chapter X Diseases of the respiratory system	Respiratory	0
40006#Block C30-C39#C30-C39 Malignant neoplasms of respiratory and intrathoracic organs	40006#BlockC30-C39#C30-C39 Malignant neoplasms of respiratory and intrathoracic organs	0.429874	0.0392321	1.34e-25	5198	binary	Chapter II Neoplasms	Neoplasms	0
Union#Block C30-C39#C30-C39 Malignant neoplasms of respiratory and intrathoracic organs	Union#Block C30-C39#C30-C39 Malignant neoplasms of respiratory and intrathoracic organs	0.376057	0.0345798	1.45e-25	7130	binary	Chapter II Neoplasms	Neoplasms	0
Union#J448#Other specified chronic obstructive pulmonary disease	Union#J448#J44.8 Other specified chronic obstructive pulmonary disease	0.355855	0.0330075	3e-25	8440	binary	Chapter X Diseases of the respiratory system	Respiratory	1
40001#Chapter X#Chapter X Diseases of the respiratory system	40001#ChapterX#Chapter X Diseases of the respiratory system	0.551268	0.0502434	4.67e-25	2863	binary	Chapter X Diseases of the respiratory system	Respiratory	0
41202#J181#Lobar pneumonia unspecified	41202#J181#J18.1 Lobar pneumonia| unspecified	0.307155	0.0289866	1.27e-24	10787	binary	Chapter X Diseases of the respiratory system	Respiratory	0
Union#Chapter XXI#Chapter XXI Factors influencing health status and contact with health services	Union#Chapter XXI#Chapter XXI Factors influencing health status and contact with health services	0.112179	0.0111087	3.43e-24	270015	binary	Chapter XXI Factors influencing health status and contact with health services	Health status factors	0
Union#Z867#Personal history of diseases of the circulatory system	Union#Z867#Z86.7 Personal history of diseases of the circulatory system	0.198007	0.0194397	6.49e-24	38340	binary	Chapter XXI Factors influencing health status and contact with health services	Health status factors	0
Union#K29#Gastritis and duodenitis	Union#K29#K29 Gastritis and duodenitis	0.16382	0.0164167	4.18e-23	55399	binary	Chapter XI Diseases of the digestive system	Gastrointestinal	1
Union#C34#Malignant neoplasm of bronchus and lung	Union#C34#C34 Malignant neoplasm of bronchus and lung	0.3791	0.036791	4.44e-23	6197	binary	Chapter II Neoplasms	Neoplasms	1
40006#C34#Malignant neoplasm of bronchus and lung	40006#C34#C34 Malignant neoplasm of bronchus and lung	0.426218	0.0411248	4.48e-23	4691	binary	Chapter II Neoplasms	Neoplasms	0
Union#C349#Malignant neoplasm: Bronchus or lung unspecified	Union#C349#C34.9 Bronchus or lung| unspecified	0.420443	0.040718	5.66e-23	4875	binary	Chapter II Neoplasms	Neoplasms	1
Union#J969#Respiratory failure unspecified	Union#J969#J96.9 Respiratory failure| unspecified	0.366633	0.0359929	1.11e-22	6999	binary	Chapter X Diseases of the respiratory system	Respiratory	1
Union#Block M50-M54#M50-M54 Other dorsopathies	Union#Block M50-M54#M50-M54 Other dorsopathies	0.185698	0.0187546	1.23e-22	39058	binary	Chapter XIII Diseases of the musculoskeletal system and connective tissue	Musculoskeletal	0
Union#I739#Peripheral vascular disease unspecified	Union#I739#I73.9 Peripheral vascular disease| unspecified	0.382358	0.0380099	2.5e-22	6425	binary	Chapter IX Diseases of the circulatory system	Circulatory	1
Union#Block K55-K64#K55-K64 Other diseases of intestines	Union#Block K55-K64#K55-K64 Other diseases of intestines	0.125547	0.0129826	4.13e-22	126406	binary	Chapter XI Diseases of the digestive system	Gastrointestinal	0
Union#M54#Dorsalgia	Union#M54#M54 Dorsalgia	0.149826	0.0154791	5.83e-22	70391	binary	Chapter XIII Diseases of the musculoskeletal system and connective tissue	Musculoskeletal	1
Union#Chapter III#Chapter III Diseases of the blood and blood-forming organs and certain disorders involving the immune mechanism	Union#Chapter III#Chapter III Diseases of the blood and blood-forming organs and certain disorders involving the immune mechanism	0.141962	0.0145829	6.65e-22	56005	binary	Chapter III Diseases of the blood and blood-forming organs and certain disorders involving the immune mechanism	Hematologic & immune	0
Union#Block I20-I25#I20-I25 Ischaemic heart diseases	Union#Block I20-I25#I20-I25 Ischaemic heart diseases	0.173118	0.0180042	1e-21	55631	binary	Chapter IX Diseases of the circulatory system	Circulatory	0
Union#M25#Other joint disorders not elsewhere classified	Union#M25#M25 Other joint disorders| not elsewhere classified	0.130514	0.0136397	1.11e-21	114688	binary	Chapter XIII Diseases of the musculoskeletal system and connective tissue	Musculoskeletal	1
131547#Source of report of J96 (Respiratory failure not elsewhere classified)	131547	0.32497	0.0327748	1.18e-21	8089	binary	Chapter X Diseases of the respiratory system	Respiratory	0
Union#Block R10-R19#R10-R19 Symptoms and signs involving the digestive system and abdomen	Union#Block R10-R19#R10-R19 Symptoms and signs involving the digestive system and abdomen	0.157856	0.0165897	1.27e-21	97025	binary	Chapter XVIII Symptoms signs and abnormal clinical and laboratory findings not elsewhere classified	Abnormal labs	0
Union#M47#Spondylosis	Union#M47#M47 Spondylosis	0.196874	0.0203749	1.34e-21	32187	binary	Chapter XIII Diseases of the musculoskeletal system and connective tissue	Musculoskeletal	1
40001#J44#Other chronic obstructive pulmonary disease	40001#J44#J44 Other chronic obstructive pulmonary disease	0.78306	0.0757753	1.35e-21	1076	binary	Chapter X Diseases of the respiratory system	Respiratory	0
Union#Block M05-M14#M05-M14 Inflammatory polyarthropathies	Union#Block M05-M14#M05-M14 Inflammatory polyarthropathies	0.172709	0.0179722	1.66e-21	44734	binary	Chapter XIII Diseases of the musculoskeletal system and connective tissue	Musculoskeletal	0
Union#Block I70-I79#I70-I79 Diseases of arteries arterioles and capillaries	Union#Block I70-I79#I70-I79 Diseases of arteries| arterioles and capillaries	0.242735	0.0250728	1.79e-21	18776	binary	Chapter IX Diseases of the circulatory system	Circulatory	0
Union#Block J20-J22#J20-J22 Other acute lower respiratory infections	Union#Block J20-J22#J20-J22 Other acute lower respiratory infections	0.24288	0.0250045	2.32e-21	17005	binary	Chapter X Diseases of the respiratory system	Respiratory	0
40001#Block J40-J47#J40-J47 Chronic lower respiratory diseases	40001#BlockJ40-J47#J40-J47 Chronic lower respiratory diseases	0.71331	0.0698753	2.51e-21	1317	binary	Chapter X Diseases of the respiratory system	Respiratory	0
Union#R11#Nausea and vomiting	Union#R11#R11 Nausea and vomiting	0.233075	0.0242891	2.77e-21	23513	binary	Chapter XVIII Symptoms signs and abnormal clinical and laboratory findings not elsewhere classified	Abnormal labs	1
Union#Block E70-E90#E70-E90 Metabolic disorders	Union#Block E70-E90#E70-E90 Metabolic disorders	0.127238	0.013393	2.97e-21	95252	binary	Chapter IV Endocrine nutritional and metabolic diseases	Endocrine & metabolic	0
Union#B96#Other specified bacterial agents as the cause of diseases classified to other chapters	Union#B96#B96 Other bacterial agents as the cause of diseases classified to other chapters	0.23423	0.0241626	3.1e-21	17148	binary	Chapter I Certain infectious and parasitic diseases	Infectious	1
131851#Source of report of M06 (Other rheumatoid arthritis)	131851	0.279126	0.0287586	5.2e-21	11082	binary	Chapter XIII Diseases of the musculoskeletal system and connective tissue	Musculoskeletal	0
131307#Source of report of I25 (Chronic ischaemic heart disease)	131307	0.151654	0.0159566	5.58e-21	48620	binary	Chapter IX Diseases of the circulatory system	Circulatory	0
41202#Chapter IX#Chapter IX Diseases of the circulatory system	41202#ChapterIX#Chapter IX Diseases of the circulatory system	0.113803	0.0120813	7.03e-21	106207	binary	Chapter IX Diseases of the circulatory system	Circulatory	0
20002#1464#rheumatoid arthritis	20002#1464#rheumatoid arthritis	0.407309	0.0415574	7.78e-21	4800	binary	Chapter XIII Diseases of the musculoskeletal system and connective tissue	Musculoskeletal	0
Union#Block M45-M49#M45-M49 Spondylopathies	Union#Block M45-M49#M45-M49 Spondylopathies	0.201053	0.0212168	8.95e-21	28460	binary	Chapter XIII Diseases of the musculoskeletal system and connective tissue	Musculoskeletal	0
40002#Chapter IX#Chapter IX Diseases of the circulatory system	40002#ChapterIX#Chapter IX Diseases of the circulatory system	0.259559	0.02745	3.57e-20	12454	binary	Chapter IX Diseases of the circulatory system	Circulatory	0
Union#Block R25-R29#R25-R29 Symptoms and signs involving the nervous and musculoskeletal systems	Union#Block R25-R29#R25-R29 Symptoms and signs involving the nervous and musculoskeletal systems	0.235615	0.025451	3.97e-20	25223	binary	Chapter XVIII Symptoms signs and abnormal clinical and laboratory findings not elsewhere classified	Abnormal labs	0
Union#Chapter IV#Chapter IV Endocrine nutritional and metabolic diseases	Union#Chapter IV#Chapter IV Endocrine| nutritional and metabolic diseases	0.103395	0.0112483	4.4e-20	153505	binary	Chapter IV Endocrine nutritional and metabolic diseases	Endocrine & metabolic	0
41202#M069#Rheumatoid arthritis unspecified	41202#M069#M06.9 Rheumatoid arthritis| unspecified	0.596243	0.0610827	5.69e-20	1931	binary	Chapter XIII Diseases of the musculoskeletal system and connective tissue	Musculoskeletal	0
Union#Block R00-R09#R00-R09 Symptoms and signs involving the circulatory and respiratory systems	Union#Block R00-R09#R00-R09 Symptoms and signs involving the circulatory and respiratory systems	0.165497	0.0181982	6.36e-20	85146	binary	Chapter XVIII Symptoms signs and abnormal clinical and laboratory findings not elsewhere classified	Abnormal labs	0
Union#Z87#Personal history of other diseases and conditions	Union#Z87#Z87 Personal history of other diseases and conditions	0.148749	0.01632	1.3e-19	60501	binary	Chapter XXI Factors influencing health status and contact with health services	Health status factors	0
Union#R10#Abdominal and pelvic pain	Union#R10#R10 Abdominal and pelvic pain	0.174547	0.0192352	1.49e-19	49963	binary	Chapter XVIII Symptoms signs and abnormal clinical and laboratory findings not elsewhere classified	Abnormal labs	1
41202#M06#Other rheumatoid arthritis	41202#M06#M06 Other rheumatoid arthritis	0.549803	0.0572564	1.57e-19	2277	binary	Chapter XIII Diseases of the musculoskeletal system and connective tissue	Musculoskeletal	0
Union#Chapter XVIII#Chapter XVIII Symptoms signs and abnormal clinical and laboratory findings not elsewhere classified	Union#Chapter XVIII#Chapter XVIII Symptoms| signs and abnormal clinical and laboratory findings| not elsewhere classified	0.139376	0.0155981	1.71e-19	217597	binary	Chapter XVIII Symptoms signs and abnormal clinical and laboratory findings not elsewhere classified	Abnormal labs	0
Union#Chapter XI#Chapter XI Diseases of the digestive system	Union#Chapter XI#Chapter XI Diseases of the digestive system	0.101808	0.0113284	1.84e-19	244243	binary	Chapter XI Diseases of the digestive system	Gastrointestinal	0
Union#E87#Other disorders of fluid electrolyte and acid-base balance	Union#E87#E87 Other disorders of fluid| electrolyte and acid-base balance	0.194073	0.0214127	4.86e-19	24746	binary	Chapter IV Endocrine nutritional and metabolic diseases	Endocrine & metabolic	1
Union#R29#Other symptoms and signs involving the nervous and musculoskeletal systems	Union#R29#R29 Other symptoms and signs involving the nervous and musculoskeletal systems	0.266357	0.0296133	6.8e-19	15979	binary	Chapter XVIII Symptoms signs and abnormal clinical and laboratory findings not elsewhere classified	Abnormal labs	1
40001#Block C30-C39#C30-C39 Malignant neoplasms of respiratory and intrathoracic organs	40001#BlockC30-C39#C30-C39 Malignant neoplasms of respiratory and intrathoracic organs	0.446896	0.0480283	8.18e-19	3374	binary	Chapter II Neoplasms	Neoplasms	0
40001#C349#Malignant neoplasm: Bronchus or lung unspecified	40001#C349#C34.9 Bronchus or lung| unspecified	0.454891	0.048931	9.36e-19	3220	binary	Chapter II Neoplasms	Neoplasms	0
Union#M19#Other arthrosis	Union#M19#M19 Other arthrosis	0.13774	0.0155929	1.2e-18	80366	binary	Chapter XIII Diseases of the musculoskeletal system and connective tissue	Musculoskeletal	1
Union#K52#Other noninfective gastroenteritis and colitis	Union#K52#K52 Other non-infective gastro-enteritis and colitis	0.192538	0.0215249	1.3e-18	26396	binary	Chapter XI Diseases of the digestive system	Gastrointestinal	1
Union#M0699#Rheumatoid arthritis unspecified Site unspecified	Union#M0699#M06.99 Rheumatoid arthritis| unspecified (Site unspecified)	0.469853	0.0509047	1.61e-18	3197	binary	Chapter XIII Diseases of the musculoskeletal system and connective tissue	Musculoskeletal	1
Union#I73#Other peripheral vascular diseases	Union#I73#I73 Other peripheral vascular diseases	0.255922	0.0284995	1.74e-18	12935	binary	Chapter IX Diseases of the circulatory system	Circulatory	1
130339#Source of report of B96 (Other specified bacterial agents as the cause of diseases classified to other chapters)	130339	0.213151	0.0237858	2.11e-18	17148	binary	Chapter I Certain infectious and parasitic diseases	Infectious	0
Union#Block N17-N19#N17-N19 Renal failure	Union#Block N17-N19#N17-N19 Renal failure	0.162002	0.0183248	2.41e-18	36483	binary	Chapter XIV Diseases of the genitourinary system	Genitourinary	0
40001#C34#Malignant neoplasm of bronchus and lung	40001#C34#C34 Malignant neoplasm of bronchus and lung	0.44682	0.0487408	2.65e-18	3277	binary	Chapter II Neoplasms	Neoplasms	0
Union#I25#Chronic ischaemic heart disease	Union#I25#I25 Chronic ischaemic heart disease	0.165728	0.0189184	2.77e-18	48620	binary	Chapter IX Diseases of the circulatory system	Circulatory	1
Union#Chapter IX#Chapter IX Diseases of the circulatory system	Union#Chapter IX#Chapter IX Diseases of the circulatory system	0.105471	0.0121325	2.83e-18	205704	binary	Chapter IX Diseases of the circulatory system	Circulatory	0
Union#R073#Other chest pain	Union#R073#R07.3 Other chest pain	0.259069	0.0292435	3.3e-18	14817	binary	Chapter XVIII Symptoms signs and abnormal clinical and laboratory findings not elsewhere classified	Abnormal labs	1
Union#I259#Chronic ischaemic heart disease unspecified	Union#I259#I25.9 Chronic ischaemic heart disease| unspecified	0.197331	0.0225462	4.15e-18	28705	binary	Chapter IX Diseases of the circulatory system	Circulatory	1
Union#R060#Dyspnoea	Union#R060#R06.0 Dyspnoea	0.205195	0.0235043	4.95e-18	27812	binary	Chapter XVIII Symptoms signs and abnormal clinical and laboratory findings not elsewhere classified	Abnormal labs	1
Union#R07#Pain in throat and chest	Union#R07#R07 Pain in throat and chest	0.177117	0.0204594	5.25e-18	48590	binary	Chapter XVIII Symptoms signs and abnormal clinical and laboratory findings not elsewhere classified	Abnormal labs	1
131387#Source of report of I73 (Other peripheral vascular diseases)	131387	0.239612	0.027094	7.51e-18	12805	binary	Chapter IX Diseases of the circulatory system	Circulatory	0
Union#R296#Tendency to fall not elsewhere classified	Union#R296#R29.6 Tendency to fall| not elsewhere classified	0.283382	0.0324935	8.61e-18	12693	binary	Chapter XVIII Symptoms signs and abnormal clinical and laboratory findings not elsewhere classified	Abnormal labs	1
Union#M81#Osteoporosis without pathological fracture	Union#M81#M81 Osteoporosis without pathological fracture	0.214091	0.0246511	9.03e-18	22652	binary	Chapter XIII Diseases of the musculoskeletal system and connective tissue	Musculoskeletal	1
41202#K29#Gastritis and duodenitis	41202#K29#K29 Gastritis and duodenitis	0.178264	0.0205404	1.45e-17	26513	binary	Chapter XI Diseases of the digestive system	Gastrointestinal	0
Union#Z871#Personal history of diseases of the digestive system	Union#Z871#Z87.1 Personal history of diseases of the digestive system	0.167772	0.0195329	1.85e-17	36518	binary	Chapter XXI Factors influencing health status and contact with health services	Health status factors	0
41202#Chapter XVIII#Chapter XVIII Symptoms signs and abnormal clinical and laboratory findings not elsewhere classified	41202#ChapterXVIII#Chapter XVIII Symptoms| signs and abnormal clinical and laboratory findings| not elsewhere classified	0.089302	0.0105056	2.19e-17	165191	binary	Chapter XVIII Symptoms signs and abnormal clinical and laboratory findings not elsewhere classified	Abnormal labs	0
Union#Block J90-J94#J90-J94 Other diseases of pleura	Union#Block J90-J94#J90-J94 Other diseases of pleura	0.209253	0.0242178	2.2e-17	19241	binary	Chapter X Diseases of the respiratory system	Respiratory	0
41202#Block K20-K31#K20-K31 Diseases of oesophagus stomach and duodenum	41202#BlockK20-K31#K20-K31 Diseases of oesophagus| stomach and duodenum	0.118913	0.0139213	2.26e-17	72537	binary	Chapter XI Diseases of the digestive system	Gastrointestinal	0
Union#K59#Other functional intestinal disorders	Union#K59#K59 Other functional intestinal disorders	0.167584	0.0196269	3.2e-17	33901	binary	Chapter XI Diseases of the digestive system	Gastrointestinal	1
23053#EBV seropositivity for Epstein-Barr Virus	23053	4.41093	1.41467	3.96e-17	7757	binary	Chapter I Certain infectious and parasitic diseases	Infectious	0
Union#Block I60-I69#I60-I69 Cerebrovascular diseases	Union#Block I60-I69#I60-I69 Cerebrovascular diseases	0.189673	0.0223274	4.44e-17	26643	binary	Chapter IX Diseases of the circulatory system	Circulatory	0
130829#Source of report of E87 (Other disorders of fluid electrolyte and acid-base balance)	130829	0.173791	0.0203966	5.85e-17	24746	binary	Chapter IV Endocrine nutritional and metabolic diseases	Endocrine & metabolic	0
6152#6#Emphysema/chronic bronchitis	6152#6	0.298476	0.0344607	5.86e-17	7428	binary	Chapter X Diseases of the respiratory system	Respiratory	0
131917#Source of report of M47 (Spondylosis)	131917	0.15499	0.0182781	6.97e-17	32150	binary	Chapter XIII Diseases of the musculoskeletal system and connective tissue	Musculoskeletal	0
Union#Block K50-K52#K50-K52 Noninfective enteritis and colitis	Union#Block K50-K52#K50-K52 Noninfective enteritis and colitis	0.178211	0.0210454	6.99e-17	28018	binary	Chapter XI Diseases of the digestive system	Gastrointestinal	0
Union#N179#Acute renal failure unspecified	Union#N179#N17.9 Acute renal failure| unspecified	0.189685	0.022355	7.09e-17	22193	binary	Chapter XIV Diseases of the genitourinary system	Genitourinary	1
Union#K590#Constipation	Union#K590#K59.0 Constipation	0.177073	0.0209386	7.25e-17	28340	binary	Chapter XI Diseases of the digestive system	Gastrointestinal	1
41202#Block C30-C39#C30-C39 Malignant neoplasms of respiratory and intrathoracic organs	41202#BlockC30-C39#C30-C39 Malignant neoplasms of respiratory and intrathoracic organs	0.343179	0.0397507	9.59e-17	5361	binary	Chapter II Neoplasms	Neoplasms	0
Union#K57#Diverticular disease of intestine	Union#K57#K57 Diverticular disease of intestine	0.132284	0.0158385	9.59e-17	64756	binary	Chapter XI Diseases of the digestive system	Gastrointestinal	1
132031#Source of report of N17 (Acute renal failure)	132031	0.181733	0.0214873	1.02e-16	22353	binary	Chapter XIV Diseases of the genitourinary system	Genitourinary	0
Union#N17#Acute renal failure	Union#N17#N17 Acute renal failure	0.187128	0.022283	1.44e-16	22353	binary	Chapter XIV Diseases of the genitourinary system	Genitourinary	1
Union#M48#Other spondylopathies	Union#M48#M48 Other spondylopathies	0.223972	0.0268011	2.58e-16	15507	binary	Chapter XIII Diseases of the musculoskeletal system and connective tissue	Musculoskeletal	1
Union#Block D50-D53#D50-D53 Nutritional anaemias	Union#Block D50-D53#D50-D53 Nutritional anaemias	0.179522	0.0215634	3.13e-16	22259	binary	Chapter III Diseases of the blood and blood-forming organs and certain disorders involving the immune mechanism	Hematologic & immune	0
Union#K44#Diaphragmatic hernia	Union#K44#K44 Diaphragmatic hernia	0.137341	0.0167077	3.33e-16	53046	binary	Chapter XI Diseases of the digestive system	Gastrointestinal	1
41202#Block I70-I79#I70-I79 Diseases of arteries arterioles and capillaries	41202#BlockI70-I79#I70-I79 Diseases of arteries| arterioles and capillaries	0.312513	0.0370664	3.76e-16	6581	binary	Chapter IX Diseases of the circulatory system	Circulatory	0
Union#R104#Other and unspecified abdominal pain	Union#R104#R10.4 Other and unspecified abdominal pain	0.191741	0.0233315	4.15e-16	27059	binary	Chapter XVIII Symptoms signs and abnormal clinical and laboratory findings not elsewhere classified	Abnormal labs	1
Union#K22#Other diseases of oesophagus	Union#K22#K22 Other diseases of oesophagus	0.147448	0.01803	5.07e-16	44333	binary	Chapter XI Diseases of the digestive system	Gastrointestinal	1
41202#C34#Malignant neoplasm of bronchus and lung	41202#C34#C34 Malignant neoplasm of bronchus and lung	0.351952	0.0417728	5.51e-16	4791	binary	Chapter II Neoplasms	Neoplasms	0
41202#Chapter XIII#Chapter XIII Diseases of the musculoskeletal system and connective tissue	41202#ChapterXIII#Chapter XIII Diseases of the musculoskeletal system and connective tissue	0.0897619	0.0110453	5.71e-16	129772	binary	Chapter XIII Diseases of the musculoskeletal system and connective tissue	Musculoskeletal	0
40002#Block J09-J18#J09-J18 Influenza and pneumonia	40002#BlockJ09-J18#J09-J18 Influenza and pneumonia	0.362719	0.0431693	7.2e-16	4427	binary	Chapter X Diseases of the respiratory system	Respiratory	0
Union#K21#Gastro-oesophageal reflux disease	Union#K21#K21 Gastro-oesophageal reflux disease	0.123445	0.0152399	7.59e-16	70402	binary	Chapter XI Diseases of the digestive system	Gastrointestinal	1
Union#R522#Other chronic pain	Union#R522#R52.2 Other chronic pain	0.122166	0.0152813	7.71e-16	186666	binary	Chapter XVIII Symptoms signs and abnormal clinical and laboratory findings not elsewhere classified	Abnormal labs	1
Union#Block A30-A49#A30-A49 Other bacterial diseases	Union#Block A30-A49#A30-A49 Other bacterial diseases	0.200388	0.0243923	8.32e-16	17644	binary	Chapter I Certain infectious and parasitic diseases	Infectious	0
Union#Block R40-R46#R40-R46 Symptoms and signs involving cognition perception emotional state and behaviour	Union#Block R40-R46#R40-R46 Symptoms and signs involving cognition| perception| emotional state and behaviour	0.20358	0.0251161	8.45e-16	25345	binary	Chapter XVIII Symptoms signs and abnormal clinical and laboratory findings not elsewhere classified	Abnormal labs	0
131929#Source of report of M54 (Dorsalgia)	131929	0.108868	0.013412	8.63e-16	70344	binary	Chapter XIII Diseases of the musculoskeletal system and connective tissue	Musculoskeletal	0
Union#B968#Other specified bacterial agents as the cause of diseases classified to other chapters	Union#B968#B96.8 Other specified bacterial agents as the cause of diseases classified to other chapters	0.288634	0.0348789	1.16e-15	7606	binary	Chapter I Certain infectious and parasitic diseases	Infectious	1
41202#J189#Pneumonia unspecified	41202#J189#J18.9 Pneumonia| unspecified	0.294545	0.0356307	1.31e-15	7067	binary	Chapter X Diseases of the respiratory system	Respiratory	0
Union#K297#Gastritis unspecified	Union#K297#K29.7 Gastritis| unspecified	0.176444	0.0217585	1.33e-15	25745	binary	Chapter XI Diseases of the digestive system	Gastrointestinal	1
Union#D64#Other anaemias	Union#D64#D64 Other anaemias	0.149669	0.0185337	1.77e-15	32208	binary	Chapter III Diseases of the blood and blood-forming organs and certain disorders involving the immune mechanism	Hematologic & immune	1
41202#M54#Dorsalgia	41202#M54#M54 Dorsalgia	0.207469	0.0254932	1.8e-15	15806	binary	Chapter XIII Diseases of the musculoskeletal system and connective tissue	Musculoskeletal	0
41202#Block M50-M54#M50-M54 Other dorsopathies	41202#BlockM50-M54#M50-M54 Other dorsopathies	0.175573	0.0216848	1.89e-15	23003	binary	Chapter XIII Diseases of the musculoskeletal system and connective tissue	Musculoskeletal	0
40002#J18#Pneumonia organism unspecified	40002#J18#J18 Pneumonia| organism unspecified	0.360681	0.043595	1.94e-15	4344	binary	Chapter X Diseases of the respiratory system	Respiratory	0
Union#M13#Other arthritis	Union#M13#M13 Other arthritis	0.154515	0.0193357	2.26e-15	39230	binary	Chapter XIII Diseases of the musculoskeletal system and connective tissue	Musculoskeletal	1
Union#Block M70-M79#M70-M79 Other soft tissue disorders	Union#Block M70-M79#M70-M79 Other soft tissue disorders	0.13937	0.0174532	2.3e-15	48311	binary	Chapter XIII Diseases of the musculoskeletal system and connective tissue	Musculoskeletal	0
41202#Block I20-I25#I20-I25 Ischaemic heart diseases	41202#BlockI20-I25#I20-I25 Ischaemic heart diseases	0.144982	0.0181354	2.69e-15	37712	binary	Chapter IX Diseases of the circulatory system	Circulatory	0
131599#Source of report of K29 (Gastritis and duodenitis)	131599	0.116627	0.014606	2.8e-15	55205	binary	Chapter XI Diseases of the digestive system	Gastrointestinal	0
40001#Chapter II#Chapter II Neoplasms	40001#ChapterII#Chapter II Neoplasms	0.18668	0.0232019	2.87e-15	19157	binary	Chapter II Neoplasms	Neoplasms	0
42001#Source of myocardial infarction report	42001	0.166807	0.0208789	3.81e-15	24772	binary	Chapter IX Diseases of the circulatory system	Circulatory	0
41202#Chapter XI#Chapter XI Diseases of the digestive system	41202#ChapterXI#Chapter XI Diseases of the digestive system	0.0820154	0.0104382	3.99e-15	193640	binary	Chapter XI Diseases of the digestive system	Gastrointestinal	0
40011#8070#Squamous cell carcinoma	40011#8070#Squamous cell carcinoma	0.234238	0.029095	4.55e-15	10997	binary	Chapter II Neoplasms	Neoplasms	0
Union#K529#Noninfective gastroenteritis and colitis unspecified	Union#K529#K52.9 Non-infective gastro-enteritis and colitis| unspecified	0.188162	0.023657	5.23e-15	20971	binary	Chapter XI Diseases of the digestive system	Gastrointestinal	1
Union#M79#Other soft tissue disorders not elsewhere classified	Union#M79#M79 Other soft tissue disorders| not elsewhere classified	0.119504	0.0152528	5.67e-15	77459	binary	Chapter XIII Diseases of the musculoskeletal system and connective tissue	Musculoskeletal	1
41202#Block B20-B24#B20-B24 Human immunodeficiency virus [HIV] disease	41202#BlockB20-B24#B20-B24 Human immunodeficiency virus [HIV] disease	1.91094	0.218797	5.74e-15	85	binary	Chapter I Certain infectious and parasitic diseases	Infectious	0
Union#I21#Acute myocardial infarction	Union#I21#I21 Acute myocardial infarction	0.182383	0.0232524	7.97e-15	26102	binary	Chapter IX Diseases of the circulatory system	Circulatory	1
3606#Chest pain or discomfort walking normally	3606	0.243217	0.0308109	8.71e-15	11972	binary	Chapter XVIII Symptoms signs and abnormal clinical and laboratory findings not elsewhere classified	Abnormal labs	0
Union#Block K80-K87#K80-K87 Disorders of gallbladder biliary tract and pancreas	Union#Block K80-K87#K80-K87 Disorders of gallbladder| biliary tract and pancreas	0.158745	0.0202977	1.05e-14	32011	binary	Chapter XI Diseases of the digestive system	Gastrointestinal	0
Union#Block K40-K46#K40-K46 Hernia	Union#Block K40-K46#K40-K46 Hernia	0.119933	0.0154911	1.11e-14	79523	binary	Chapter XI Diseases of the digestive system	Gastrointestinal	0
Union#R101#Pain localized to upper abdomen	Union#R101#R10.1 Pain localised to upper abdomen	0.213097	0.0271708	1.15e-14	17378	binary	Chapter XVIII Symptoms signs and abnormal clinical and laboratory findings not elsewhere classified	Abnormal labs	1
Union#I77#Other disorders of arteries and arterioles	Union#I77#I77 Other disorders of arteries and arterioles	0.405255	0.0503796	1.26e-14	3361	binary	Chapter IX Diseases of the circulatory system	Circulatory	1
Union#I64#Stroke not specified as haemorrhage or infarction	Union#I64#I64 Stroke| not specified as haemorrhage or infarction	0.203228	0.0260651	1.62e-14	17497	binary	Chapter IX Diseases of the circulatory system	Circulatory	1
Union#M545#Low back pain	Union#M545#M54.5 Low back pain	0.221737	0.0282768	1.65e-14	13771	binary	Chapter XIII Diseases of the musculoskeletal system and connective tissue	Musculoskeletal	1
41202#Block R50-R69#R50-R69 General symptoms and signs	41202#BlockR50-R69#R50-R69 General symptoms and signs	0.124033	0.0160262	1.84e-14	48678	binary	Chapter XVIII Symptoms signs and abnormal clinical and laboratory findings not elsewhere classified	Abnormal labs	0
41202#Block R00-R09#R00-R09 Symptoms and signs involving the circulatory and respiratory systems	41202#BlockR00-R09#R00-R09 Symptoms and signs involving the circulatory and respiratory systems	0.115036	0.014966	2.5e-14	59064	binary	Chapter XVIII Symptoms signs and abnormal clinical and laboratory findings not elsewhere classified	Abnormal labs	0
Union#Block K70-K77#K70-K77 Diseases of liver	Union#Block K70-K77#K70-K77 Diseases of liver	0.210741	0.027166	2.9e-14	15139	binary	Chapter XI Diseases of the digestive system	Gastrointestinal	0
Union#Block J80-J84#J80-J84 Other respiratory diseases principally affecting the interstitium	Union#Block J80-J84#J80-J84 Other respiratory diseases principally affecting the interstitium	0.323953	0.0412407	3.37e-14	5365	binary	Chapter X Diseases of the respiratory system	Respiratory	0
131391#Source of report of I77 (Other disorders of arteries and arterioles)	131391	0.389037	0.0491625	3.78e-14	3361	binary	Chapter IX Diseases of the circulatory system	Circulatory	0
20002#1295#joint disorder	20002#1295#joint disorder	0.114205	0.0149593	3.95e-14	54621	binary	Chapter XIII Diseases of the musculoskeletal system and connective tissue	Musculoskeletal	0
Union#J90#Pleural effusion not elsewhere classified	Union#J90#J90 Pleural effusion| not elsewhere classified	0.201603	0.026218	4.61e-14	15881	binary	Chapter X Diseases of the respiratory system	Respiratory	1
41202#Block R10-R19#R10-R19 Symptoms and signs involving the digestive system and abdomen	41202#BlockR10-R19#R10-R19 Symptoms and signs involving the digestive system and abdomen	0.111589	0.014704	5.08e-14	62854	binary	Chapter XVIII Symptoms signs and abnormal clinical and laboratory findings not elsewhere classified	Abnormal labs	0
131355#Source of report of I50 (Heart failure)	131355	0.178818	0.0234956	7.95e-14	18487	binary	Chapter IX Diseases of the circulatory system	Circulatory	0
Union#R074#Chest pain unspecified	Union#R074#R07.4 Chest pain| unspecified	0.133512	0.0179554	8.13e-14	89275	binary	Chapter XVIII Symptoms signs and abnormal clinical and laboratory findings not elsewhere classified	Abnormal labs	1
Union#E039#Hypothyroidism unspecified	Union#E039#E03.9 Hypothyroidism| unspecified	0.16361	0.0216187	8.31e-14	25744	binary	Chapter IV Endocrine nutritional and metabolic diseases	Endocrine & metabolic	1
Union#I50#Heart failure	Union#I50#I50 Heart failure	0.197635	0.0261794	9.09e-14	18489	binary	Chapter IX Diseases of the circulatory system	Circulatory	1
Union#F09#Unspecified organic or symptomatic mental disorder	Union#F09#F09 Unspecified organic or symptomatic mental disorder	0.147877	0.0196218	1.03e-13	32286	binary	Chapter V Mental and behavioural disorders	Psychiatric	1
Union#Block M80-M85#M80-M85 Disorders of bone density and structure	Union#Block M80-M85#M80-M85 Disorders of bone density and structure	0.178407	0.0237522	1.04e-13	24560	binary	Chapter XIII Diseases of the musculoskeletal system and connective tissue	Musculoskeletal	0
Union#R268#Other and unspecified abnormalities of gait and mobility	Union#R268#R26.8 Other and unspecified abnormalities of gait and mobility	0.261964	0.0347121	1.22e-13	10246	binary	Chapter XVIII Symptoms signs and abnormal clinical and laboratory findings not elsewhere classified	Abnormal labs	1
Union#Block M15-M19#M15-M19 Arthrosis	Union#Block M15-M19#M15-M19 Arthrosis	0.111637	0.0150627	1.38e-13	86731	binary	Chapter XIII Diseases of the musculoskeletal system and connective tissue	Musculoskeletal	0
Union#Block K90-K93#K90-K93 Other diseases of the digestive system	Union#Block K90-K93#K90-K93 Other diseases of the digestive system	0.1617	0.021598	1.46e-13	27143	binary	Chapter XI Diseases of the digestive system	Gastrointestinal	0
Union#Block M20-M25#M20-M25 Other joint disorders	Union#Block M20-M25#M20-M25 Other joint disorders	0.122949	0.0166024	1.75e-13	58152	binary	Chapter XIII Diseases of the musculoskeletal system and connective tissue	Musculoskeletal	0
Union#Block D60-D64#D60-D64 Aplastic and other anaemias	Union#Block D60-D64#D60-D64 Aplastic and other anaemias	0.146277	0.0195726	1.81e-13	28103	binary	Chapter III Diseases of the blood and blood-forming organs and certain disorders involving the immune mechanism	Hematologic & immune	0
Union#K573#Diverticular disease of large intestine without perforation or abscess	Union#K573#K57.3 Diverticular disease of large intestine without perforation or abscess	0.124464	0.0168478	2.07e-13	54350	binary	Chapter XI Diseases of the digestive system	Gastrointestinal	1
Union#I252#Old myocardial infarction	Union#I252#I25.2 Old myocardial infarction	0.197075	0.0265127	2.17e-13	18146	binary	Chapter IX Diseases of the circulatory system	Circulatory	1
Union#R69#Unknown and unspecified causes of morbidity	Union#R69#R69 Unknown and unspecified causes of morbidity	0.176197	0.0238397	2.19e-13	27534	binary	Chapter XVIII Symptoms signs and abnormal clinical and laboratory findings not elsewhere classified	Abnormal labs	1
Union#R26#Abnormalities of gait and mobility	Union#R26#R26 Abnormalities of gait and mobility	0.241479	0.032497	2.46e-13	12345	binary	Chapter XVIII Symptoms signs and abnormal clinical and laboratory findings not elsewhere classified	Abnormal labs	1
Union#K449#Diaphragmatic hernia without obstruction or gangrene	Union#K449#K44.9 Diaphragmatic hernia without obstruction or gangrene	0.127618	0.0173156	2.53e-13	48658	binary	Chapter XI Diseases of the digestive system	Gastrointestinal	1
Union#Block R30-R39#R30-R39 Symptoms and signs involving the urinary system	Union#Block R30-R39#R30-R39 Symptoms and signs involving the urinary system	0.159065	0.021791	2.66e-13	51526	binary	Chapter XVIII Symptoms signs and abnormal clinical and laboratory findings not elsewhere classified	Abnormal labs	0
Union#M199#Arthrosis unspecified	Union#M199#M19.9 Arthrosis| unspecified	0.140011	0.0190856	3.18e-13	41733	binary	Chapter XIII Diseases of the musculoskeletal system and connective tissue	Musculoskeletal	1
Union#A419#Sepsis unspecified	Union#A419#A41.9 Septicaemia| unspecified	0.211222	0.0284774	4.16e-13	12413	binary	Chapter I Certain infectious and parasitic diseases	Infectious	1
Union#J98#Other respiratory disorders	Union#J98#J98 Other respiratory disorders	0.160665	0.0218749	4.58e-13	24599	binary	Chapter X Diseases of the respiratory system	Respiratory	1
Union#I209#Angina pectoris unspecified	Union#I209#I20.9 Angina pectoris| unspecified	0.160386	0.022034	5.19e-13	29843	binary	Chapter IX Diseases of the circulatory system	Circulatory	1
Union#K25#Gastric ulcer	Union#K25#K25 Gastric ulcer	0.224969	0.0305111	5.58e-13	11498	binary	Chapter XI Diseases of the digestive system	Gastrointestinal	1
131965#Source of report of M81 (Osteoporosis without pathological fracture)	131965	0.159045	0.0217361	5.8e-13	22615	binary	Chapter XIII Diseases of the musculoskeletal system and connective tissue	Musculoskeletal	0
42007#Source of stroke report	42007	0.183424	0.024974	6.11e-13	15930	binary	Chapter IX Diseases of the circulatory system	Circulatory	0
Union#E780#Pure hypercholesterolaemia	Union#E780#E78.0 Pure hypercholesterolaemia	0.111328	0.0153948	6.28e-13	65295	binary	Chapter IV Endocrine nutritional and metabolic diseases	Endocrine & metabolic	1
Union#R41#Other symptoms and signs involving cognitive functions and awareness	Union#R41#R41 Other symptoms and signs involving cognitive functions and awareness	0.250521	0.0343776	7.26e-13	11025	binary	Chapter XVIII Symptoms signs and abnormal clinical and laboratory findings not elsewhere classified	Abnormal labs	1
Union#I219#Acute myocardial infarction unspecified	Union#I219#I21.9 Acute myocardial infarction| unspecified	0.207582	0.0285891	8.23e-13	14981	binary	Chapter IX Diseases of the circulatory system	Circulatory	1
Union#B20#Human immunodeficiency virus [HIV] disease resulting in infectious and parasitic diseases	Union#B20#B20 Human immunodeficiency virus [HIV] disease resulting in infectious and parasitic diseases	2.26973	0.287894	9.02e-13	47	binary	Chapter I Certain infectious and parasitic diseases	Infectious	1
Union#M819#Osteoporosis unspecified	Union#M819#M81.9 Osteoporosis| unspecified	0.199502	0.0275676	9.14e-13	16801	binary	Chapter XIII Diseases of the musculoskeletal system and connective tissue	Musculoskeletal	1
Union#E78#Disorders of lipoprotein metabolism and other lipidaemias	Union#E78#E78 Disorders of lipoprotein metabolism and other lipidaemias	0.0930499	0.0130044	9.35e-13	109560	binary	Chapter IV Endocrine nutritional and metabolic diseases	Endocrine & metabolic	1
6150#2#Angina	6150#2	0.192291	0.0263992	9.63e-13	14207	binary	Chapter IX Diseases of the circulatory system	Circulatory	0
130649#Source of report of D64 (Other anaemias)	130649	0.137523	0.0190058	9.94e-13	29635	binary	Chapter III Diseases of the blood and blood-forming organs and certain disorders involving the immune mechanism	Hematologic & immune	0
Union#Block I30-I52#I30-I52 Other forms of heart disease	Union#Block I30-I52#I30-I52 Other forms of heart disease	0.119769	0.016774	1.04e-12	69769	binary	Chapter IX Diseases of the circulatory system	Circulatory	0
Union#Block N30-N39#N30-N39 Other diseases of urinary system	Union#Block N30-N39#N30-N39 Other diseases of urinary system	0.118033	0.0165071	1.25e-12	51090	binary	Chapter XIV Diseases of the genitourinary system	Genitourinary	0
41202#R10#Abdominal and pelvic pain	41202#R10#R10 Abdominal and pelvic pain	0.13266	0.0185262	1.51e-12	35381	binary	Chapter XVIII Symptoms signs and abnormal clinical and laboratory findings not elsewhere classified	Abnormal labs	0
Union#I251#Atherosclerotic heart disease	Union#I251#I25.1 Atherosclerotic heart disease	0.151124	0.0212485	1.58e-12	34694	binary	Chapter IX Diseases of the circulatory system	Circulatory	1
Union#J06#Acute upper respiratory infections of multiple and unspecified sites	Union#J06#J06 Acute upper respiratory infections of multiple and unspecified sites	0.124733	0.0175012	1.66e-12	43817	binary	Chapter X Diseases of the respiratory system	Respiratory	1
20002#1113#emphysema|chronic bronchitis	20002#1113#emphysema|chronic bronchitis	0.229509	0.0317137	1.82e-12	9371	binary	Chapter X Diseases of the respiratory system	Respiratory	0
41202#Chapter I#Chapter I Certain infectious and parasitic diseases	41202#ChapterI#Chapter I Certain infectious and parasitic diseases	0.142445	0.0199148	1.89e-12	26665	binary	Chapter I Certain infectious and parasitic diseases	Infectious	0
Union#D649#Anaemia unspecified	Union#D649#D64.9 Anaemia| unspecified	0.14451	0.0202211	1.93e-12	26209	binary	Chapter III Diseases of the blood and blood-forming organs and certain disorders involving the immune mechanism	Hematologic & immune	1
Union#C341#Malignant neoplasm: Upper lobe bronchus or lung	Union#C341#C34.1 Upper lobe| bronchus or lung	0.382877	0.0522426	2.24e-12	2984	binary	Chapter II Neoplasms	Neoplasms	1
130205#Source of report of B20 (Human immunodeficiency virus [HIV] disease resulting in infectious and parasitic diseases)	130205	2.21904	0.287766	2.38e-12	47	binary	Chapter I Certain infectious and parasitic diseases	Infectious	0
Union#D50#Iron deficiency anaemia	Union#D50#D50 Iron deficiency anaemia	0.142804	0.020135	2.77e-12	27176	binary	Chapter III Diseases of the blood and blood-forming organs and certain disorders involving the immune mechanism	Hematologic & immune	1
41202#Block K55-K64#K55-K64 Other diseases of intestines	41202#BlockK55-K64#K55-K64 Other diseases of intestines	0.0937208	0.0133471	2.82e-12	84266	binary	Chapter XI Diseases of the digestive system	Gastrointestinal	0
Union#J459#Asthma unspecified	Union#J459#J45.9 Asthma| unspecified	0.125414	0.0178613	3.6e-12	41071	binary	Chapter X Diseases of the respiratory system	Respiratory	1
Union#Block A00-A09#A00-A09 Intestinal infectious diseases	Union#Block A00-A09#A00-A09 Intestinal infectious diseases	0.149781	0.0212978	4.38e-12	24247	binary	Chapter I Certain infectious and parasitic diseases	Infectious	0
41202#Block K50-K52#K50-K52 Noninfective enteritis and colitis	41202#BlockK50-K52#K50-K52 Noninfective enteritis and colitis	0.171987	0.0244344	4.79e-12	18195	binary	Chapter XI Diseases of the digestive system	Gastrointestinal	0
131299#Source of report of I21 (Acute myocardial infarction)	131299	0.153158	0.021909	5.82e-12	22203	binary	Chapter IX Diseases of the circulatory system	Circulatory	0
Union#Z866#Personal history of diseases of the nervous system and sense organs	Union#Z866#Z86.6 Personal history of diseases of the nervous system and sense organs	0.171497	0.0245827	5.91e-12	20496	binary	Chapter XXI Factors influencing health status and contact with health services	Health status factors	0
Union#M139#Arthritis unspecified	Union#M139#M13.9 Arthritis| unspecified	0.152688	0.0219761	6.04e-12	27879	binary	Chapter XIII Diseases of the musculoskeletal system and connective tissue	Musculoskeletal	1
Union#A41#Other sepsis	Union#A41#A41 Other septicaemia	0.180793	0.0259182	7.66e-12	15590	binary	Chapter I Certain infectious and parasitic diseases	Infectious	1
Union#Block D70-D77#D70-D77 Other diseases of blood and blood-forming organs	Union#Block D70-D77#D70-D77 Other diseases of blood and blood-forming organs	0.218963	0.0312423	8.37e-12	9832	binary	Chapter III Diseases of the blood and blood-forming organs and certain disorders involving the immune mechanism	Hematologic & immune	0
130623#Source of report of D50 (Iron deficiency anaemia)	130623	0.138439	0.0199711	8.51e-12	27077	binary	Chapter III Diseases of the blood and blood-forming organs and certain disorders involving the immune mechanism	Hematologic & immune	0
Union#R55#Syncope and collapse	Union#R55#R55 Syncope and collapse	0.193406	0.0281203	9.59e-12	18621	binary	Chapter XVIII Symptoms signs and abnormal clinical and laboratory findings not elsewhere classified	Abnormal labs	1
Union#E03#Other hypothyroidism	Union#E03#E03 Other hypothyroidism	0.134838	0.0195962	9.69e-12	33663	binary	Chapter IV Endocrine nutritional and metabolic diseases	Endocrine & metabolic	1
Union#J84#Other interstitial pulmonary diseases	Union#J84#J84 Other interstitial pulmonary diseases	0.32167	0.0457713	1.18e-11	4344	binary	Chapter X Diseases of the respiratory system	Respiratory	1
Union#K63#Other diseases of intestine	Union#K63#K63 Other diseases of intestine	0.136339	0.0199326	1.21e-11	34831	binary	Chapter XI Diseases of the digestive system	Gastrointestinal	1
41202#B20#Human immunodeficiency virus [HIV] disease resulting in infectious and parasitic diseases	41202#B20#B20 Human immunodeficiency virus [HIV] disease resulting in infectious and parasitic diseases	2.43923	0.332706	1.22e-11	35	binary	Chapter I Certain infectious and parasitic diseases	Infectious	0
Union#K579#Diverticular disease of intestine part unspecified without perforation or abscess	Union#K579#K57.9 Diverticular disease of intestine| part unspecified| without perforation or abscess	0.179469	0.0260588	1.23e-11	16776	binary	Chapter XI Diseases of the digestive system	Gastrointestinal	1
Union#N39#Other disorders of urinary system	Union#N39#N39 Other disorders of urinary system	0.11663	0.0171153	1.25e-11	50517	binary	Chapter XIV Diseases of the genitourinary system	Genitourinary	1
Union#Z85#Personal history of malignant neoplasm	Union#Z85#Z85 Personal history of malignant neoplasm	0.118315	0.01739	1.32e-11	52216	binary	Chapter XXI Factors influencing health status and contact with health services	Health status factors	0
Union#I20#Angina pectoris	Union#I20#I20 Angina pectoris	0.143694	0.0211033	1.35e-11	33629	binary	Chapter IX Diseases of the circulatory system	Circulatory	1
41202#Block I60-I69#I60-I69 Cerebrovascular diseases	41202#BlockI60-I69#I60-I69 Cerebrovascular diseases	0.189255	0.027464	1.44e-11	13555	binary	Chapter IX Diseases of the circulatory system	Circulatory	0
Union#R19#Other symptoms and signs involving the digestive system and abdomen	Union#R19#R19 Other symptoms and signs involving the digestive system and abdomen	0.15241	0.022456	1.6e-11	30861	binary	Chapter XVIII Symptoms signs and abnormal clinical and laboratory findings not elsewhere classified	Abnormal labs	1
Union#K219#Gastro-oesophageal reflux disease without oesophagitis	Union#K219#K21.9 Gastro-oesophageal reflux disease without oesophagitis	0.128082	0.0189041	1.87e-11	38376	binary	Chapter XI Diseases of the digestive system	Gastrointestinal	1
41202#I77#Other disorders of arteries and arterioles	41202#I77#I77 Other disorders of arteries and arterioles	0.496956	0.0701346	2.07e-11	1550	binary	Chapter IX Diseases of the circulatory system	Circulatory	0
Union#A09#Other gastroenteritis and colitis of infectious and unspecified origin	Union#A09#A09 Diarrhoea and gastro-enteritis of presumed infectious origin	0.148761	0.0218614	2.1e-11	22940	binary	Chapter I Certain infectious and parasitic diseases	Infectious	1
131877#Source of report of M19 (Other arthrosis)	131877	0.0882017	0.0130973	2.15e-11	79766	binary	Chapter XIII Diseases of the musculoskeletal system and connective tissue	Musculoskeletal	0
41202#Chapter III#Chapter III Diseases of the blood and blood-forming organs and certain disorders involving the immune mechanism	41202#ChapterIII#Chapter III Diseases of the blood and blood-forming organs and certain disorders involving the immune mechanism	0.143333	0.0211062	2.32e-11	23402	binary	Chapter III Diseases of the blood and blood-forming organs and certain disorders involving the immune mechanism	Hematologic & immune	0
131631#Source of report of K52 (Other noninfective gastroenteritis and colitis)	131631	0.136997	0.020235	2.56e-11	26206	binary	Chapter XI Diseases of the digestive system	Gastrointestinal	0
40011#8041#Small cell carcinoma| NOS	40011#8041#Small cell carcinoma| NOS	0.779323	0.107873	2.6e-11	530	binary	Chapter II Neoplasms	Neoplasms	0
Union#Block E00-E07#E00-E07 Disorders of thyroid gland	Union#Block E00-E07#E00-E07 Disorders of thyroid gland	0.136236	0.0202835	3.04e-11	30746	binary	Chapter IV Endocrine nutritional and metabolic diseases	Endocrine & metabolic	0
41202#K529#Noninfective gastroenteritis and colitis unspecified	41202#K529#K52.9 Non-infective gastro-enteritis and colitis| unspecified	0.190692	0.0281352	3.2e-11	13234	binary	Chapter XI Diseases of the digestive system	Gastrointestinal	0
131919#Source of report of M48 (Other spondylopathies)	131919	0.171082	0.0253045	3.35e-11	15427	binary	Chapter XIII Diseases of the musculoskeletal system and connective tissue	Musculoskeletal	0
132071#Source of report of N39 (Other disorders of urinary system)	132071	0.103931	0.0155402	3.39e-11	50517	binary	Chapter XIV Diseases of the genitourinary system	Genitourinary	0
Union#Block I10-I15#I10-I15 Hypertensive diseases	Union#Block I10-I15#I10-I15 Hypertensive diseases	0.0896715	0.0135472	3.52e-11	137857	binary	Chapter IX Diseases of the circulatory system	Circulatory	0
41202#Block M05-M14#M05-M14 Inflammatory polyarthropathies	41202#BlockM05-M14#M05-M14 Inflammatory polyarthropathies	0.264767	0.0388045	3.69e-11	6154	binary	Chapter XIII Diseases of the musculoskeletal system and connective tissue	Musculoskeletal	0
2335#Chest pain or discomfort	2335	0.091214	0.0137298	4.28e-11	68499	binary	Chapter IX Diseases of the circulatory system	Circulatory	0
131297#Source of report of I20 (Angina pectoris)	131297	0.122879	0.0184355	4.4e-11	33431	binary	Chapter IX Diseases of the circulatory system	Circulatory	0
Union#M549#Dorsalgia unspecified	Union#M549#M54.9 Dorsalgia| unspecified	0.197949	0.0294677	4.48e-11	12819	binary	Chapter XIII Diseases of the musculoskeletal system and connective tissue	Musculoskeletal	1
Union#Z512#Other chemotherapy	Union#Z512#Z51.2 Other chemotherapy	0.199394	0.029686	4.52e-11	12537	binary	Chapter XXI Factors influencing health status and contact with health services	Health status factors	0
Union#I70#Atherosclerosis	Union#I70#I70 Atherosclerosis	0.327275	0.0480986	4.63e-11	3954	binary	Chapter IX Diseases of the circulatory system	Circulatory	1
Union#I702#Atherosclerosis of arteries of extremities	Union#I702#I70.2 Atherosclerosis of arteries of the extremities	0.446027	0.0646389	4.65e-11	1955	binary	Chapter IX Diseases of the circulatory system	Circulatory	1
Union#J180#Bronchopneumonia unspecified	Union#J180#J18.0 Bronchopneumonia| unspecified	0.435409	0.0631328	5.1e-11	2050	binary	Chapter X Diseases of the respiratory system	Respiratory	1
Union#R68#Other general symptoms and signs	Union#R68#R68 Other general symptoms and signs	0.376483	0.0554362	5.61e-11	3099	binary	Chapter XVIII Symptoms signs and abnormal clinical and laboratory findings not elsewhere classified	Abnormal labs	1
Union#M0694#Rheumatoid arthritis unspecified Hand	Union#M0694#M06.94 Rheumatoid arthritis| unspecified (Hand)	0.909197	0.126898	5.66e-11	368	binary	Chapter XIII Diseases of the musculoskeletal system and connective tissue	Musculoskeletal	1
41202#R07#Pain in throat and chest	41202#R07#R07 Pain in throat and chest	0.112886	0.0170804	5.98e-11	42462	binary	Chapter XVIII Symptoms signs and abnormal clinical and laboratory findings not elsewhere classified	Abnormal labs	0
41202#K52#Other noninfective gastroenteritis and colitis	41202#K52#K52 Other non-infective gastro-enteritis and colitis	0.179321	0.0269753	7.07e-11	14629	binary	Chapter XI Diseases of the digestive system	Gastrointestinal	0
41202#R073#Other chest pain	41202#R073#R07.3 Other chest pain	0.18957	0.0285093	7.6e-11	12735	binary	Chapter XVIII Symptoms signs and abnormal clinical and laboratory findings not elsewhere classified	Abnormal labs	0
131369#Source of report of I64 (Stroke not specified as haemorrhage or infarction)	131369	0.214225	0.0322646	9.28e-11	9043	binary	Chapter IX Diseases of the circulatory system	Circulatory	0
Union#M0690#Rheumatoid arthritis unspecified Multiple sites	Union#M0690#M06.90 Rheumatoid arthritis| unspecified (Multiple sites)	0.451432	0.066411	1e-10	1856	binary	Chapter XIII Diseases of the musculoskeletal system and connective tissue	Musculoskeletal	1
Union#B962#Escherichia coli [E. coli] as the cause of diseases classified to other chapters	Union#B962#B96.2 Escherichia coli [E. coli] as the cause of diseases classified to other chapters	0.235559	0.0354735	1.02e-10	7560	binary	Chapter I Certain infectious and parasitic diseases	Infectious	1
130815#Source of report of E78 (Disorders of lipoprotein metabolism and other lipidaemias)	130815	0.0791643	0.0122135	1.04e-10	109094	binary	Chapter IV Endocrine nutritional and metabolic diseases	Endocrine & metabolic	0
40001#Chapter XI#Chapter XI Diseases of the digestive system	40001#ChapterXI#Chapter XI Diseases of the digestive system	0.473483	0.0694708	1.06e-10	1576	binary	Chapter XI Diseases of the digestive system	Gastrointestinal	0
131637#Source of report of K57 (Diverticular disease of intestine)	131637	0.0899867	0.0138429	1.11e-10	64730	binary	Chapter XI Diseases of the digestive system	Gastrointestinal	0
41202#I20#Angina pectoris	41202#I20#I20 Angina pectoris	0.191365	0.029066	1.13e-10	12024	binary	Chapter IX Diseases of the circulatory system	Circulatory	0
Union#Block R20-R23#R20-R23 Symptoms and signs involving the skin and subcutaneous tissue	Union#Block R20-R23#R20-R23 Symptoms and signs involving the skin and subcutaneous tissue	0.199816	0.0305511	1.18e-10	13714	binary	Chapter XVIII Symptoms signs and abnormal clinical and laboratory findings not elsewhere classified	Abnormal labs	0
Union#K92#Other diseases of digestive system	Union#K92#K92 Other diseases of digestive system	0.141103	0.0217128	1.28e-10	27786	binary	Chapter XI Diseases of the digestive system	Gastrointestinal	1
131381#Source of report of I70 (Atherosclerosis)	131381	0.30968	0.0464841	1.29e-10	3954	binary	Chapter IX Diseases of the circulatory system	Circulatory	0
Union#R51#Headache	Union#R51#R51 Headache	0.195756	0.0299528	1.3e-10	13789	binary	Chapter XVIII Symptoms signs and abnormal clinical and laboratory findings not elsewhere classified	Abnormal labs	1
Union#M479#Spondylosis unspecified	Union#M479#M47.9 Spondylosis| unspecified	0.235452	0.0357942	1.35e-10	8043	binary	Chapter XIII Diseases of the musculoskeletal system and connective tissue	Musculoskeletal	1
Union#J981#Pulmonary collapse	Union#J981#J98.1 Pulmonary collapse	0.222628	0.0339904	1.64e-10	8752	binary	Chapter X Diseases of the respiratory system	Respiratory	1
Union#R13#Dysphagia	Union#R13#R13 Dysphagia	0.189259	0.0292637	1.73e-10	15280	binary	Chapter XVIII Symptoms signs and abnormal clinical and laboratory findings not elsewhere classified	Abnormal labs	1
Union#R53#Malaise and fatigue	Union#R53#R53 Malaise and fatigue	0.235834	0.03637	2.06e-10	8813	binary	Chapter XVIII Symptoms signs and abnormal clinical and laboratory findings not elsewhere classified	Abnormal labs	1
Union#R42#Dizziness and giddiness	Union#R42#R42 Dizziness and giddiness	0.211102	0.0327218	2.23e-10	11512	binary	Chapter XVIII Symptoms signs and abnormal clinical and laboratory findings not elsewhere classified	Abnormal labs	1
Union#E871#Hypo-osmolality and hyponatraemia	Union#E871#E87.1 Hypo-osmolality and hyponatraemia	0.21277	0.03283	2.38e-10	9148	binary	Chapter IV Endocrine nutritional and metabolic diseases	Endocrine & metabolic	1
Union#Block I95-I99#I95-I99 Other and unspecified disorders of the circulatory system	Union#Block I95-I99#I95-I99 Other and unspecified disorders of the circulatory system	0.161561	0.0252581	2.65e-10	19183	binary	Chapter IX Diseases of the circulatory system	Circulatory	0
41202#M545#Low back pain	41202#M545#M54.5 Low back pain	0.210396	0.0325382	2.79e-10	9393	binary	Chapter XIII Diseases of the musculoskeletal system and connective tissue	Musculoskeletal	0
40002#J189#Pneumonia unspecified	40002#J189#J18.9 Pneumonia| unspecified	0.34668	0.0528686	2.94e-10	2947	binary	Chapter X Diseases of the respiratory system	Respiratory	0
41202#I25#Chronic ischaemic heart disease	41202#I25#I25 Chronic ischaemic heart disease	0.138222	0.0217118	3.21e-10	24771	binary	Chapter IX Diseases of the circulatory system	Circulatory	0
Union#Chapter XII#Chapter XII Diseases of the skin and subcutaneous tissue	Union#Chapter XII#Chapter XII Diseases of the skin and subcutaneous tissue	0.0817667	0.012954	3.32e-10	87573	binary	Chapter XII Diseases of the skin and subcutaneous tissue	Dermatologic	0
Union#K74#Fibrosis and cirrhosis of liver	Union#K74#K74 Fibrosis and cirrhosis of liver	0.374613	0.057277	3.7e-10	2702	binary	Chapter XI Diseases of the digestive system	Gastrointestinal	1
Union#R00#Abnormalities of heart beat	Union#R00#R00 Abnormalities of heart beat	0.171646	0.027166	3.83e-10	20005	binary	Chapter XVIII Symptoms signs and abnormal clinical and laboratory findings not elsewhere classified	Abnormal labs	1
Union#K62#Other diseases of anus and rectum	Union#K62#K62 Other diseases of anus and rectum	0.114635	0.0181967	3.94e-10	43952	binary	Chapter XI Diseases of the digestive system	Gastrointestinal	1
Union#I771#Stricture of artery	Union#I771#I77.1 Stricture of artery	0.439852	0.0672157	4.29e-10	1778	binary	Chapter IX Diseases of the circulatory system	Circulatory	1
Union#R06#Abnormalities of breathing	Union#R06#R06 Abnormalities of breathing	0.17287	0.0274329	4.35e-10	18987	binary	Chapter XVIII Symptoms signs and abnormal clinical and laboratory findings not elsewhere classified	Abnormal labs	1
Union#R103#Pain localized to other parts of lower abdomen	Union#R103#R10.3 Pain localised to other parts of lower abdomen	0.204469	0.03223	4.69e-10	11704	binary	Chapter XVIII Symptoms signs and abnormal clinical and laboratory findings not elsewhere classified	Abnormal labs	1
Union#Z82#Family history of certain disabilities and chronic diseases leading to disablement	Union#Z82#Z82 Family history of certain disabilities and chronic diseases leading to disablement	0.143125	0.0227246	4.71e-10	25309	binary	Chapter XXI Factors influencing health status and contact with health services	Health status factors	0
41202#C341#Malignant neoplasm: Upper lobe bronchus or lung	41202#C341#C34.1 Upper lobe| bronchus or lung	0.40164	0.061777	5.31e-10	2080	binary	Chapter II Neoplasms	Neoplasms	0
Union#N189#Chronic kidney disease unspecified	Union#N189#N18.9 Chronic renal failure| unspecified	0.196438	0.0310757	5.86e-10	10379	binary	Chapter XIV Diseases of the genitourinary system	Genitourinary	1
40006#C341#Malignant neoplasm: Upper lobe bronchus or lung	40006#C341#C34.1 Upper lobe| bronchus or lung	0.38386	0.0593451	6.01e-10	2279	binary	Chapter II Neoplasms	Neoplasms	0
Union#D508#Other iron deficiency anaemias	Union#D508#D50.8 Other iron deficiency anaemias	0.248133	0.0389675	6.27e-10	6070	binary	Chapter III Diseases of the blood and blood-forming organs and certain disorders involving the immune mechanism	Hematologic & immune	1
131549#Source of report of J98 (Other respiratory disorders)	131549	0.140303	0.0223408	6.31e-10	20783	binary	Chapter X Diseases of the respiratory system	Respiratory	0
Union#I214#Acute subendocardial myocardial infarction	Union#I214#I21.4 Acute subendocardial myocardial infarction	0.199286	0.031725	6.62e-10	11232	binary	Chapter IX Diseases of the circulatory system	Circulatory	1
41202#R074#Chest pain unspecified	41202#R074#R07.4 Chest pain| unspecified	0.126258	0.0202103	6.81e-10	28575	binary	Chapter XVIII Symptoms signs and abnormal clinical and laboratory findings not elsewhere classified	Abnormal labs	0
40002#Block I20-I25#I20-I25 Ischaemic heart diseases	40002#BlockI20-I25#I20-I25 Ischaemic heart diseases	0.284775	0.044687	6.9e-10	4392	binary	Chapter IX Diseases of the circulatory system	Circulatory	0
Union#Block B35-B49#B35-B49 Mycoses	Union#Block B35-B49#B35-B49 Mycoses	0.224493	0.0355325	7.5e-10	7643	binary	Chapter I Certain infectious and parasitic diseases	Infectious	0
Union#R410#Disorientation unspecified	Union#R410#R41.0 Disorientation| unspecified	0.24714	0.0394421	7.66e-10	7729	binary	Chapter XVIII Symptoms signs and abnormal clinical and laboratory findings not elsewhere classified	Abnormal labs	1
Union#Z824#Family history of ischaemic heart disease and other diseases of the circulatory system	Union#Z824#Z82.4 Family history of ischaemic heart disease and other diseases of the circulatory system	0.145431	0.0233855	7.89e-10	23558	binary	Chapter XXI Factors influencing health status and contact with health services	Health status factors	0
Union#I69#Sequelae of cerebrovascular disease	Union#I69#I69 Sequelae of cerebrovascular disease	0.328311	0.0516985	8.81e-10	3346	binary	Chapter IX Diseases of the circulatory system	Circulatory	1
41202#I251#Atherosclerotic heart disease	41202#I251#I25.1 Atherosclerotic heart disease	0.138766	0.0223597	8.88e-10	23139	binary	Chapter IX Diseases of the circulatory system	Circulatory	0
40002#I25#Chronic ischaemic heart disease	40002#I25#I25 Chronic ischaemic heart disease	0.295551	0.0466316	8.99e-10	4022	binary	Chapter IX Diseases of the circulatory system	Circulatory	0
Union#D73#Diseases of spleen	Union#D73#D73 Diseases of spleen	0.497726	0.0768617	9.51e-10	1291	binary	Chapter III Diseases of the blood and blood-forming organs and certain disorders involving the immune mechanism	Hematologic & immune	1
Union#K76#Other diseases of liver	Union#K76#K76 Other diseases of liver	0.175374	0.0282158	1.01e-09	14234	binary	Chapter XI Diseases of the digestive system	Gastrointestinal	1
Union#H60#Otitis externa	Union#H60#H60 Otitis externa	0.149922	0.0241868	1.02e-09	19342	binary	Chapter VIII Diseases of the ear and mastoid process	Ear	1
Union#I501#Left ventricular failure	Union#I501#I50.1 Left ventricular failure	0.21319	0.0342787	1.04e-09	9236	binary	Chapter IX Diseases of the circulatory system	Circulatory	1
40002#Block B20-B24#B20-B24 Human immunodeficiency virus [HIV] disease	40002#BlockB20-B24#B20-B24 Human immunodeficiency virus [HIV] disease	2.50203	0.385757	1.11e-09	26	binary	Chapter I Certain infectious and parasitic diseases	Infectious	0
40002#Chapter II#Chapter II Neoplasms	40002#ChapterII#Chapter II Neoplasms	0.255559	0.0407569	1.12e-09	5435	binary	Chapter II Neoplasms	Neoplasms	0
Union#I95#Hypotension	Union#I95#I95 Hypotension	0.153684	0.024946	1.13e-09	19836	binary	Chapter IX Diseases of the circulatory system	Circulatory	1
40002#B24#Unspecified human immunodeficiency virus [HIV] disease	40002#B24#B24 Unspecified human immunodeficiency virus [HIV] disease	2.5007	0.385754	1.13e-09	26	binary	Chapter I Certain infectious and parasitic diseases	Infectious	0
131641#Source of report of K59 (Other functional intestinal disorders)	131641	0.11143	0.01809	1.13e-09	33692	binary	Chapter XI Diseases of the digestive system	Gastrointestinal	0
41202#M0690#Rheumatoid arthritis unspecified Multiple sites	41202#M0690#M06.90 Rheumatoid arthritis| unspecified (Multiple sites)	0.672718	0.102895	1.2e-09	638	binary	Chapter XIII Diseases of the musculoskeletal system and connective tissue	Musculoskeletal	0
20002#1074#angina	20002#1074#angina	0.168098	0.0272148	1.21e-09	14156	binary	Chapter IX Diseases of the circulatory system	Circulatory	0
Union#R688#Other specified general symptoms and signs	Union#R688#R68.8 Other specified general symptoms and signs	0.378343	0.0600244	1.22e-09	2635	binary	Chapter XVIII Symptoms signs and abnormal clinical and laboratory findings not elsewhere classified	Abnormal labs	1
40001#J440#Chronic obstructive pulmonary disease with acute lower respiratory infection	40001#J440#J44.0 Chronic obstructive pulmonary disease with acute lower respiratory infection	0.757852	0.115507	1.3e-09	465	binary	Chapter X Diseases of the respiratory system	Respiratory	0
Union#A099#Gastroenteritis and colitis of unspecified origin	Union#A099#A09.9 Gastroenteritis and colitis of unspecified origin	0.149794	0.024332	1.39e-09	18110	binary	Chapter I Certain infectious and parasitic diseases	Infectious	1
Union#M255#Pain in joint	Union#M255#M25.5 Pain in joint	0.162498	0.0264607	1.45e-09	16910	binary	Chapter XIII Diseases of the musculoskeletal system and connective tissue	Musculoskeletal	1
40001#Chapter IX#Chapter IX Diseases of the circulatory system	40001#ChapterIX#Chapter IX Diseases of the circulatory system	0.209029	0.0337524	1.46e-09	8318	binary	Chapter IX Diseases of the circulatory system	Circulatory	0
Union#R50#Fever of other and unknown origin	Union#R50#R50 Fever of unknown origin	0.224668	0.0364616	1.51e-09	8924	binary	Chapter XVIII Symptoms signs and abnormal clinical and laboratory findings not elsewhere classified	Abnormal labs	1
41202#R101#Pain localized to upper abdomen	41202#R101#R10.1 Pain localised to upper abdomen	0.177621	0.0288306	1.55e-09	12678	binary	Chapter XVIII Symptoms signs and abnormal clinical and laboratory findings not elsewhere classified	Abnormal labs	0
Union#K20#Oesophagitis	Union#K20#K20 Oesophagitis	0.159003	0.0259825	1.63e-09	17439	binary	Chapter XI Diseases of the digestive system	Gastrointestinal	1
42005#Source of NSTEMI report	42005	0.187407	0.0304354	1.66e-09	10568	binary	Chapter IX Diseases of the circulatory system	Circulatory	0
6150#1#Heart attack	6150#1	0.189079	0.0307378	1.7e-09	10423	binary	Chapter IX Diseases of the circulatory system	Circulatory	0
41202#C349#Malignant neoplasm: Bronchus or lung unspecified	41202#C349#C34.9 Bronchus or lung| unspecified	0.368258	0.0586628	1.78e-09	2379	binary	Chapter II Neoplasms	Neoplasms	0
Union#J841#Other interstitial pulmonary diseases with fibrosis	Union#J841#J84.1 Other interstitial pulmonary diseases with fibrosis	0.323752	0.052015	1.95e-09	3296	binary	Chapter X Diseases of the respiratory system	Respiratory	1
Union#Block I80-I89#I80-I89 Diseases of veins lymphatic vessels and lymph nodes not elsewhere classified	Union#Block I80-I89#I80-I89 Diseases of veins| lymphatic vessels and lymph nodes| not elsewhere classified	0.100667	0.0166845	1.95e-09	54585	binary	Chapter IX Diseases of the circulatory system	Circulatory	0
Union#Block F00-F09#F00-F09 Organic including symptomatic mental disorders	Union#Block F00-F09#F00-F09 Organic| including symptomatic| mental disorders	0.171085	0.0280458	2.02e-09	13367	binary	Chapter V Mental and behavioural disorders	Psychiatric	0
130667#Source of report of D73 (Diseases of spleen)	130667	0.486583	0.0768061	2.08e-09	1291	binary	Chapter III Diseases of the blood and blood-forming organs and certain disorders involving the immune mechanism	Hematologic & immune	0
Union#I779#Disorder of arteries and arterioles unspecified	Union#I779#I77.9 Disorder of arteries and arterioles| unspecified	0.74843	0.11569	2.1e-09	478	binary	Chapter IX Diseases of the circulatory system	Circulatory	1
Union#K295#Chronic gastritis unspecified	Union#K295#K29.5 Chronic gastritis| unspecified	0.254553	0.0413035	2.11e-09	5733	binary	Chapter XI Diseases of the digestive system	Gastrointestinal	1
131591#Source of report of K25 (Gastric ulcer)	131591	0.179458	0.0293641	2.17e-09	11393	binary	Chapter XI Diseases of the digestive system	Gastrointestinal	0
Union#R000#Tachycardia unspecified	Union#R000#R00.0 Tachycardia| unspecified	0.260024	0.0424041	2.24e-09	6005	binary	Chapter XVIII Symptoms signs and abnormal clinical and laboratory findings not elsewhere classified	Abnormal labs	1
41202#I771#Stricture of artery	41202#I771#I77.1 Stricture of artery	0.549227	0.0864816	2.29e-09	972	binary	Chapter IX Diseases of the circulatory system	Circulatory	0
Union#D51#Vitamin B12 deficiency anaemia	Union#D51#D51 Vitamin B12 deficiency anaemia	0.321478	0.0519278	2.52e-09	3240	binary	Chapter III Diseases of the blood and blood-forming organs and certain disorders involving the immune mechanism	Hematologic & immune	1
41202#Block I80-I89#I80-I89 Diseases of veins lymphatic vessels and lymph nodes not elsewhere classified	41202#BlockI80-I89#I80-I89 Diseases of veins| lymphatic vessels and lymph nodes| not elsewhere classified	0.110217	0.0183138	2.65e-09	34772	binary	Chapter IX Diseases of the circulatory system	Circulatory	0
Union#E872#Acidosis	Union#E872#E87.2 Acidosis	0.286265	0.0465857	2.71e-09	4199	binary	Chapter IV Endocrine nutritional and metabolic diseases	Endocrine & metabolic	1
131889#Source of report of M25 (Other joint disorders not elsewhere classified)	131889	0.0767514	0.0128306	2.73e-09	80471	binary	Chapter XIII Diseases of the musculoskeletal system and connective tissue	Musculoskeletal	0
Union#J45#Asthma	Union#J45#J45 Asthma	0.0895977	0.0149927	2.79e-09	66526	binary	Chapter X Diseases of the respiratory system	Respiratory	1
40001#J449#Chronic obstructive pulmonary disease unspecified	40001#J449#J44.9 Chronic obstructive pulmonary disease| unspecified	0.772437	0.120116	2.87e-09	427	binary	Chapter X Diseases of the respiratory system	Respiratory	0
130071#Source of report of A41 (Other sepsis)	130071	0.153966	0.025489	2.9e-09	15590	binary	Chapter I Certain infectious and parasitic diseases	Infectious	0
131961#Source of report of M79 (Other soft tissue disorders not elsewhere classified)	131961	0.0781363	0.0130858	2.93e-09	77327	binary	Chapter XIII Diseases of the musculoskeletal system and connective tissue	Musculoskeletal	0
Union#D509#Iron deficiency anaemia unspecified	Union#D509#D50.9 Iron deficiency anaemia| unspecified	0.153906	0.0254898	2.95e-09	15869	binary	Chapter III Diseases of the blood and blood-forming organs and certain disorders involving the immune mechanism	Hematologic & immune	1
40002#Chapter XI#Chapter XI Diseases of the digestive system	40002#ChapterXI#Chapter XI Diseases of the digestive system	0.355867	0.0575768	3.04e-09	2485	binary	Chapter XI Diseases of the digestive system	Gastrointestinal	0
Union#I67#Other cerebrovascular diseases	Union#I67#I67 Other cerebrovascular diseases	0.190332	0.0315731	3.04e-09	11058	binary	Chapter IX Diseases of the circulatory system	Circulatory	1
41202#Block M70-M79#M70-M79 Other soft tissue disorders	41202#BlockM70-M79#M70-M79 Other soft tissue disorders	0.108228	0.0180779	3.14e-09	35889	binary	Chapter XIII Diseases of the musculoskeletal system and connective tissue	Musculoskeletal	0
Union#R59#Enlarged lymph nodes	Union#R59#R59 Enlarged lymph nodes	0.269209	0.044369	3.4e-09	5455	binary	Chapter XVIII Symptoms signs and abnormal clinical and laboratory findings not elsewhere classified	Abnormal labs	1
131865#Source of report of M13 (Other arthritis)	131865	0.101845	0.0170979	3.68e-09	39182	binary	Chapter XIII Diseases of the musculoskeletal system and connective tissue	Musculoskeletal	0
41202#I21#Acute myocardial infarction	41202#I21#I21 Acute myocardial infarction	0.165539	0.0275891	3.7e-09	13968	binary	Chapter IX Diseases of the circulatory system	Circulatory	0
Union#B23#Human immunodeficiency virus [HIV] disease resulting in other conditions	Union#B23#B23 Human immunodeficiency virus [HIV] disease resulting in other conditions	2.31802	0.356815	3.94e-09	30	binary	Chapter I Certain infectious and parasitic diseases	Infectious	1
Union#K628#Other specified diseases of anus and rectum	Union#K628#K62.8 Other specified diseases of anus and rectum	0.271492	0.0447083	3.96e-09	4906	binary	Chapter XI Diseases of the digestive system	Gastrointestinal	1
131223#Source of report of H60 (Otitis externa)	131223	0.139576	0.0233327	3.96e-09	19342	binary	Chapter VIII Diseases of the ear and mastoid process	Ear	0
Union#Chapter XIV#Chapter XIV Diseases of the genitourinary system	Union#Chapter XIV#Chapter XIV Diseases of the genitourinary system	0.0711163	0.0120966	4.07e-09	154986	binary	Chapter XIV Diseases of the genitourinary system	Genitourinary	0
131379#Source of report of I69 (Sequelae of cerebrovascular disease)	131379	0.307357	0.0505294	4.44e-09	3346	binary	Chapter IX Diseases of the circulatory system	Circulatory	0
Union#I518#Other ill-defined heart diseases	Union#I518#I51.8 Other ill-defined heart diseases	0.231303	0.0386035	4.62e-09	6908	binary	Chapter IX Diseases of the circulatory system	Circulatory	1
40006#C349#Malignant neoplasm: Bronchus or lung unspecified	40006#C349#C34.9 Bronchus or lung| unspecified	0.569205	0.0912943	4.71e-09	843	binary	Chapter II Neoplasms	Neoplasms	0
Union#M478#Other spondylosis	Union#M478#M47.8 Other spondylosis	0.181229	0.0304692	5.04e-09	12092	binary	Chapter XIII Diseases of the musculoskeletal system and connective tissue	Musculoskeletal	1
Union#R568#Other and unspecified convulsions	Union#R568#R56.8 Other and unspecified convulsions	0.294401	0.0489118	5.16e-09	4323	binary	Chapter XVIII Symptoms signs and abnormal clinical and laboratory findings not elsewhere classified	Abnormal labs	1
Union#K802#Calculus of gallbladder without cholecystitis	Union#K802#K80.2 Calculus of gallbladder without cholecystitis	0.1648	0.0279262	6.29e-09	14771	binary	Chapter XI Diseases of the digestive system	Gastrointestinal	1
Union#K26#Duodenal ulcer	Union#K26#K26 Duodenal ulcer	0.204274	0.0345042	6.62e-09	9035	binary	Chapter XI Diseases of the digestive system	Gastrointestinal	1
Union#C343#Malignant neoplasm: Lower lobe bronchus or lung	Union#C343#C34.3 Lower lobe| bronchus or lung	0.403477	0.0664544	6.68e-09	1798	binary	Chapter II Neoplasms	Neoplasms	1
Union#E07#Other disorders of thyroid	Union#E07#E07 Other disorders of thyroid	0.1302	0.0222246	6.87e-09	25060	binary	Chapter IV Endocrine nutritional and metabolic diseases	Endocrine & metabolic	1
131621#Source of report of K44 (Diaphragmatic hernia)	131621	0.0875676	0.0150185	7.3e-09	52974	binary	Chapter XI Diseases of the digestive system	Gastrointestinal	0
Union#K31#Other diseases of stomach and duodenum	Union#K31#K31 Other diseases of stomach and duodenum	0.13655	0.0233288	7.33e-09	22382	binary	Chapter XI Diseases of the digestive system	Gastrointestinal	1
130211#Source of report of B23 (Human immunodeficiency virus [HIV] disease resulting in other conditions)	130211	2.26948	0.356729	7.38e-09	30	binary	Chapter I Certain infectious and parasitic diseases	Infectious	0
Union#Block K00-K14#K00-K14 Diseases of oral cavity salivary glands and jaws	Union#Block K00-K14#K00-K14 Diseases of oral cavity| salivary glands and jaws	0.130609	0.0223558	7.78e-09	25040	binary	Chapter XI Diseases of the digestive system	Gastrointestinal	0
Union#I258#Other forms of chronic ischaemic heart disease	Union#I258#I25.8 Other forms of chronic ischaemic heart disease	0.211077	0.0359426	8.03e-09	8510	binary	Chapter IX Diseases of the circulatory system	Circulatory	1
131417#Source of report of I95 (Hypotension)	131417	0.133878	0.0228769	8.05e-09	19836	binary	Chapter IX Diseases of the circulatory system	Circulatory	0
Union#K920#Haematemesis	Union#K920#K92.0 Haematemesis	0.307971	0.0515834	8.19e-09	3504	binary	Chapter XI Diseases of the digestive system	Gastrointestinal	1
Union#M05#Seropositive rheumatoid arthritis	Union#M05#M05 Seropositive rheumatoid arthritis	0.476782	0.0784243	8.31e-09	1303	binary	Chapter XIII Diseases of the musculoskeletal system and connective tissue	Musculoskeletal	1
130625#Source of report of D51 (Vitamin B12 deficiency anaemia)	130625	0.309572	0.0518364	8.61e-09	3229	binary	Chapter III Diseases of the blood and blood-forming organs and certain disorders involving the immune mechanism	Hematologic & immune	0
Union#E83#Disorders of mineral metabolism	Union#E83#E83 Disorders of mineral metabolism	0.192495	0.0327692	8.89e-09	9439	binary	Chapter IV Endocrine nutritional and metabolic diseases	Endocrine & metabolic	1
Union#M329#Systemic lupus erythematosus unspecified	Union#M329#M32.9 Systemic lupus erythematosus| unspecified	0.704422	0.113569	9.11e-09	542	binary	Chapter XIII Diseases of the musculoskeletal system and connective tissue	Musculoskeletal	1
41202#K297#Gastritis unspecified	41202#K297#K29.7 Gastritis| unspecified	0.166768	0.0285217	9.44e-09	12997	binary	Chapter XI Diseases of the digestive system	Gastrointestinal	0
131375#Source of report of I67 (Other cerebrovascular diseases)	131375	0.1731	0.0295766	9.54e-09	11058	binary	Chapter IX Diseases of the circulatory system	Circulatory	0
Union#M480#Spinal stenosis	Union#M480#M48.0 Spinal stenosis	0.196939	0.0336465	9.73e-09	9369	binary	Chapter XIII Diseases of the musculoskeletal system and connective tissue	Musculoskeletal	1
41202#J22#Unspecified acute lower respiratory infection	41202#J22#J22 Unspecified acute lower respiratory infection	0.196082	0.0334169	9.84e-09	8731	binary	Chapter X Diseases of the respiratory system	Respiratory	0
131535#Source of report of J90 (Pleural effusion not elsewhere classified)	131535	0.146698	0.0252598	1.11e-08	15881	binary	Chapter X Diseases of the respiratory system	Respiratory	0
Union#R18#Ascites	Union#R18#R18 Ascites	0.300362	0.0510158	1.15e-08	3819	binary	Chapter XVIII Symptoms signs and abnormal clinical and laboratory findings not elsewhere classified	Abnormal labs	1
Union#M85#Other disorders of bone density and structure	Union#M85#M85 Other disorders of bone density and structure	0.148179	0.0257239	1.15e-08	20690	binary	Chapter XIII Diseases of the musculoskeletal system and connective tissue	Musculoskeletal	1
Union#B980#Helicobacter pylori [H.pylori] as the cause of diseases classified to other chapters	Union#B980#B98.0 Helicobacter pylori [H.pylori] as the cause of diseases classified to other chapters	0.248942	0.042392	1.2e-08	5296	binary	Chapter I Certain infectious and parasitic diseases	Infectious	1
Union#R509#Fever unspecified	Union#R509#R50.9 Fever| unspecified	0.217896	0.0375551	1.27e-08	8211	binary	Chapter XVIII Symptoms signs and abnormal clinical and laboratory findings not elsewhere classified	Abnormal labs	1
Union#I63#Cerebral infarction	Union#I63#I63 Cerebral infarction	0.185029	0.0320296	1.32e-08	10928	binary	Chapter IX Diseases of the circulatory system	Circulatory	1
41202#K92#Other diseases of digestive system	41202#K92#K92 Other diseases of digestive system	0.167975	0.0290402	1.37e-08	12610	binary	Chapter XI Diseases of the digestive system	Gastrointestinal	0
Union#I519#Heart disease unspecified	Union#I519#I51.9 Heart disease| unspecified	0.12165	0.0213005	1.37e-08	33230	binary	Chapter IX Diseases of the circulatory system	Circulatory	1
Union#Block M65-M68#M65-M68 Disorders of synovium and tendon	Union#Block M65-M68#M65-M68 Disorders of synovium and tendon	0.165665	0.0287661	1.47e-08	14005	binary	Chapter XIII Diseases of the musculoskeletal system and connective tissue	Musculoskeletal	0
41202#Block J20-J22#J20-J22 Other acute lower respiratory infections	41202#BlockJ20-J22#J20-J22 Other acute lower respiratory infections	0.191089	0.0329848	1.48e-08	8997	binary	Chapter X Diseases of the respiratory system	Respiratory	0
Union#R56#Convulsions not elsewhere classified	Union#R56#R56 Convulsions| not elsewhere classified	0.284582	0.0488446	1.51e-08	4333	binary	Chapter XVIII Symptoms signs and abnormal clinical and laboratory findings not elsewhere classified	Abnormal labs	1
41202#Chapter V#Chapter V Mental and behavioural disorders	41202#ChapterV#Chapter V Mental and behavioural disorders	0.194242	0.0335921	1.62e-08	8668	binary	Chapter V Mental and behavioural disorders	Psychiatric	0
Union#N390#Urinary tract infection site not specified	Union#N390#N39.0 Urinary tract infection| site not specified	0.118141	0.0207216	1.63e-08	28730	binary	Chapter XIV Diseases of the genitourinary system	Genitourinary	1
40002#I259#Chronic ischaemic heart disease unspecified	40002#I259#I25.9 Chronic ischaemic heart disease| unspecified	0.298702	0.0510994	1.63e-08	3304	binary	Chapter IX Diseases of the circulatory system	Circulatory	0
41202#J449#Chronic obstructive pulmonary disease unspecified	41202#J449#J44.9 Chronic obstructive pulmonary disease| unspecified	0.613655	0.101909	1.82e-08	667	binary	Chapter X Diseases of the respiratory system	Respiratory	0
130019#Source of report of A09 (Other gastroenteritis and colitis of infectious and unspecified origin)	130019	0.122788	0.021549	1.91e-08	22855	binary	Chapter I Certain infectious and parasitic diseases	Infectious	0
Union#C797#Secondary malignant neoplasm of adrenal gland	Union#C797#C79.7 Secondary malignant neoplasm of adrenal gland	0.522208	0.0876795	1.93e-08	953	binary	Chapter II Neoplasms	Neoplasms	1
Union#R065#Mouth breathing	Union#R065#R06.5 Mouth breathing	0.0982608	0.0176282	1.99e-08	152672	binary	Chapter XVIII Symptoms signs and abnormal clinical and laboratory findings not elsewhere classified	Abnormal labs	1
41202#K22#Other diseases of oesophagus	41202#K22#K22 Other diseases of oesophagus	0.169196	0.0296116	2.02e-08	12042	binary	Chapter XI Diseases of the digestive system	Gastrointestinal	0
Union#M15#Polyarthrosis	Union#M15#M15 Polyarthrosis	0.163018	0.0287318	2.22e-08	14314	binary	Chapter XIII Diseases of the musculoskeletal system and connective tissue	Musculoskeletal	1
131693#Source of report of K92 (Other diseases of digestive system)	131693	0.121901	0.0215176	2.29e-08	23106	binary	Chapter XI Diseases of the digestive system	Gastrointestinal	0
20002#1112#chronic obstructive airways disease|copd	20002#1112#chronic obstructive airways disease|copd	0.42074	0.0717425	2.31e-08	1519	binary	Chapter X Diseases of the respiratory system	Respiratory	0
Union#I500#Congestive heart failure	Union#I500#I50.0 Congestive heart failure	0.211077	0.0370983	2.36e-08	7759	binary	Chapter IX Diseases of the circulatory system	Circulatory	1
Union#I959#Hypotension unspecified	Union#I959#I95.9 Hypotension| unspecified	0.171469	0.0302256	2.36e-08	12223	binary	Chapter IX Diseases of the circulatory system	Circulatory	1
20002#1465#osteoarthritis	20002#1465#osteoarthritis	0.102347	0.0181667	2.39e-08	35531	binary	Chapter XIII Diseases of the musculoskeletal system and connective tissue	Musculoskeletal	0
Union#B97#Viral agents as the cause of diseases classified to other chapters	Union#B97#B97 Viral agents as the cause of diseases classified to other chapters	0.276798	0.0480351	2.47e-08	3995	binary	Chapter I Certain infectious and parasitic diseases	Infectious	1
Union#I7020#Atherosclerosis of arteries of extremities without gangrene	Union#I7020#I70.20 Atherosclerosis of arteries of extremities (without gangrene)	0.456009	0.0778614	2.51e-08	1311	binary	Chapter IX Diseases of the circulatory system	Circulatory	1
Union#M1399#Arthritis unspecified Site unspecified	Union#M1399#M13.99 Arthritis| unspecified (Site unspecified)	0.232646	0.0408579	2.77e-08	5997	binary	Chapter XIII Diseases of the musculoskeletal system and connective tissue	Musculoskeletal	1
Union#E149#Unspecified diabetes mellitus Without complications	Union#E149#E14.9 Without complications	0.239609	0.0421753	3.21e-08	5383	binary	Chapter IV Endocrine nutritional and metabolic diseases	Endocrine & metabolic	1
41202#Block M45-M49#M45-M49 Spondylopathies	41202#BlockM45-M49#M45-M49 Spondylopathies	0.182846	0.03249	3.59e-08	9404	binary	Chapter XIII Diseases of the musculoskeletal system and connective tissue	Musculoskeletal	0
Union#M51#Other intervertebral disc disorders	Union#M51#M51 Other intervertebral disk disorders	0.124902	0.0225168	4.06e-08	25163	binary	Chapter XIII Diseases of the musculoskeletal system and connective tissue	Musculoskeletal	1
Union#Block L00-L08#L00-L08 Infections of the skin and subcutaneous tissue	Union#Block L00-L08#L00-L08 Infections of the skin and subcutaneous tissue	0.13	0.0233832	4.12e-08	20417	binary	Chapter XII Diseases of the skin and subcutaneous tissue	Dermatologic	0
Union#M798#Other specified soft tissue disorders	Union#M798#M79.8 Other specified soft tissue disorders	0.180631	0.0323186	4.13e-08	10377	binary	Chapter XIII Diseases of the musculoskeletal system and connective tissue	Musculoskeletal	1
Union#L891#Stage II decubitus ulcer	Union#L891#L89.1 Stage II decubitus ulcer	0.321984	0.0566567	4.33e-08	2662	binary	Chapter XII Diseases of the skin and subcutaneous tissue	Dermatologic	1
131585#Source of report of K21 (Gastro-oesophageal reflux disease)	131585	0.0741032	0.0134637	4.51e-08	70034	binary	Chapter XI Diseases of the digestive system	Gastrointestinal	0
41202#Block D50-D53#D50-D53 Nutritional anaemias	41202#BlockD50-D53#D50-D53 Nutritional anaemias	0.165674	0.0297257	4.61e-08	11233	binary	Chapter III Diseases of the blood and blood-forming organs and certain disorders involving the immune mechanism	Hematologic & immune	0
Union#K921#Melaena	Union#K921#K92.1 Melaena	0.252445	0.044936	4.7e-08	4860	binary	Chapter XI Diseases of the digestive system	Gastrointestinal	1
40002#Chapter XIV#Chapter XIV Diseases of the genitourinary system	40002#ChapterXIV#Chapter XIV Diseases of the genitourinary system	0.319511	0.056375	4.71e-08	2610	binary	Chapter XIV Diseases of the genitourinary system	Genitourinary	0
Union#L02#Cutaneous abscess furuncle and carbuncle	Union#L02#L02 Cutaneous abscess| furuncle and carbuncle	0.170679	0.0306666	4.87e-08	11144	binary	Chapter XII Diseases of the skin and subcutaneous tissue	Dermatologic	1
Union#Chapter VII#Chapter VII Diseases of the eye and adnexa	Union#Chapter VII#Chapter VII Diseases of the eye and adnexa	0.072288	0.0132346	5.23e-08	87975	binary	Chapter VII Diseases of the eye and adnexa	Ophthalmic	0
Union#R54#Senility	Union#R54#R54 Senility	0.261587	0.0470918	5.33e-08	4927	binary	Chapter XVIII Symptoms signs and abnormal clinical and laboratory findings not elsewhere classified	Abnormal labs	1
Union#R04#Haemorrhage from respiratory passages	Union#R04#R04 Haemorrhage from respiratory passages	0.214162	0.0387164	5.44e-08	8017	binary	Chapter XVIII Symptoms signs and abnormal clinical and laboratory findings not elsewhere classified	Abnormal labs	1
Union#J10#Influenza due to identified seasonal influenza virus	Union#J10#J10 Influenza due to identified influenza virus	0.426538	0.0748302	5.86e-08	1472	binary	Chapter X Diseases of the respiratory system	Respiratory	1
Union#K635#Polyp of colon	Union#K635#K63.5 Polyp of colon	0.120983	0.0221467	6.19e-08	26963	binary	Chapter XI Diseases of the digestive system	Gastrointestinal	1
Union#J984#Other disorders of lung	Union#J984#J98.4 Other disorders of lung	0.278458	0.0500431	7.2e-08	3715	binary	Chapter X Diseases of the respiratory system	Respiratory	1
Union#J20#Acute bronchitis	Union#J20#J20 Acute bronchitis	0.250907	0.0452178	7.2e-08	4768	binary	Chapter X Diseases of the respiratory system	Respiratory	1
41202#Block K90-K93#K90-K93 Other diseases of the digestive system	41202#BlockK90-K93#K90-K93 Other diseases of the digestive system	0.14543	0.0265894	7.29e-08	15510	binary	Chapter XI Diseases of the digestive system	Gastrointestinal	0
Union#M32#Systemic lupus erythematosus	Union#M32#M32 Systemic lupus erythematosus	0.555197	0.0968702	7.33e-08	830	binary	Chapter XIII Diseases of the musculoskeletal system and connective tissue	Musculoskeletal	1
Union#E53#Deficiency of other B group vitamins	Union#E53#E53 Deficiency of other B group vitamins	0.254793	0.0459486	7.35e-08	4410	binary	Chapter IV Endocrine nutritional and metabolic diseases	Endocrine & metabolic	1
20002#1381#systemic lupus erythematosis|sle	20002#1381#systemic lupus erythematosis|sle	0.698521	0.120171	7.36e-08	474	binary	Chapter III Diseases of the blood and blood-forming organs and certain disorders involving the immune mechanism	Hematologic & immune	0
41202#I209#Angina pectoris unspecified	41202#I209#I20.9 Angina pectoris| unspecified	0.197329	0.0358811	7.57e-08	7599	binary	Chapter IX Diseases of the circulatory system	Circulatory	0
Union#B37#Candidiasis	Union#B37#B37 Candidiasis	0.164595	0.0300531	7.66e-08	11469	binary	Chapter I Certain infectious and parasitic diseases	Infectious	1
Union#E86#Volume depletion	Union#E86#E86 Volume depletion	0.167288	0.0307119	8.7e-08	11053	binary	Chapter IV Endocrine nutritional and metabolic diseases	Endocrine & metabolic	1
40002#Block I30-I52#I30-I52 Other forms of heart disease	40002#BlockI30-I52#I30-I52 Other forms of heart disease	0.231437	0.0421871	9.22e-08	5124	binary	Chapter IX Diseases of the circulatory system	Circulatory	0
41202#R29#Other symptoms and signs involving the nervous and musculoskeletal systems	41202#R29#R29 Other symptoms and signs involving the nervous and musculoskeletal systems	0.254533	0.0463779	9.92e-08	4261	binary	Chapter XVIII Symptoms signs and abnormal clinical and laboratory findings not elsewhere classified	Abnormal labs	0
41202#R104#Other and unspecified abdominal pain	41202#R104#R10.4 Other and unspecified abdominal pain	0.135471	0.0251196	1.07e-07	17722	binary	Chapter XVIII Symptoms signs and abnormal clinical and laboratory findings not elsewhere classified	Abnormal labs	0
130697#Source of report of E03 (Other hypothyroidism)	130697	0.100015	0.018652	1.09e-07	33634	binary	Chapter IV Endocrine nutritional and metabolic diseases	Endocrine & metabolic	0
131529#Source of report of J84 (Other interstitial pulmonary diseases)	131529	0.251376	0.0459634	1.1e-07	4183	binary	Chapter X Diseases of the respiratory system	Respiratory	0
20002#1081#stroke	20002#1081#stroke	0.210298	0.0386863	1.11e-07	6326	binary	Chapter IX Diseases of the circulatory system	Circulatory	0
Union#L08#Other local infections of skin and subcutaneous tissue	Union#L08#L08 Other local infections of skin and subcutaneous tissue	0.149018	0.0276238	1.13e-07	13881	binary	Chapter XII Diseases of the skin and subcutaneous tissue	Dermatologic	1
Union#Block H00-H06#H00-H06 Disorders of eyelid lacrimal system and orbit	Union#Block H00-H06#H00-H06 Disorders of eyelid| lacrimal system and orbit	0.136254	0.025326	1.14e-07	16708	binary	Chapter VII Diseases of the eye and adnexa	Ophthalmic	0
40006#C343#Malignant neoplasm: Lower lobe bronchus or lung	40006#C343#C34.3 Lower lobe| bronchus or lung	0.429326	0.0771105	1.15e-07	1294	binary	Chapter II Neoplasms	Neoplasms	0
Union#C79#Secondary malignant neoplasm of other and unspecified sites	Union#C79#C79 Secondary malignant neoplasm of other sites	0.166128	0.0308598	1.25e-07	10564	binary	Chapter II Neoplasms	Neoplasms	1
41202#Block K80-K87#K80-K87 Disorders of gallbladder biliary tract and pancreas	41202#BlockK80-K87#K80-K87 Disorders of gallbladder| biliary tract and pancreas	0.114525	0.0214311	1.26e-07	25702	binary	Chapter XI Diseases of the digestive system	Gastrointestinal	0
40002#Chapter I#Chapter I Certain infectious and parasitic diseases	40002#ChapterI#Chapter I Certain infectious and parasitic diseases	0.388375	0.0702763	1.27e-07	1611	binary	Chapter I Certain infectious and parasitic diseases	Infectious	0
Union#L97#Ulcer of lower limb not elsewhere classified	Union#L97#L97 Ulcer of lower limb| not elsewhere classified	0.267412	0.049147	1.33e-07	3758	binary	Chapter XII Diseases of the skin and subcutaneous tissue	Dermatologic	1
Union#K80#Cholelithiasis	Union#K80#K80 Cholelithiasis	0.112006	0.0210672	1.33e-07	30696	binary	Chapter XI Diseases of the digestive system	Gastrointestinal	1
41202#Block I30-I52#I30-I52 Other forms of heart disease	41202#BlockI30-I52#I30-I52 Other forms of heart disease	0.106118	0.0199341	1.34e-07	30150	binary	Chapter IX Diseases of the circulatory system	Circulatory	0
Union#E875#Hyperkalaemia	Union#E875#E87.5 Hyperkalaemia	0.266178	0.0489945	1.36e-07	3840	binary	Chapter IV Endocrine nutritional and metabolic diseases	Endocrine & metabolic	1
Union#Block J30-J39#J30-J39 Other diseases of upper respiratory tract	Union#Block J30-J39#J30-J39 Other diseases of upper respiratory tract	0.119322	0.0223853	1.37e-07	24378	binary	Chapter X Diseases of the respiratory system	Respiratory	0
Union#Chapter VI#Chapter VI Diseases of the nervous system	Union#Chapter VI#Chapter VI Diseases of the nervous system	0.0661687	0.0125255	1.42e-07	93011	binary	Chapter VI Diseases of the nervous system	Nervous system	0
Union#Block B15-B19#B15-B19 Viral hepatitis	Union#Block B15-B19#B15-B19 Viral hepatitis	0.501213	0.0898813	1.45e-07	979	binary	Chapter I Certain infectious and parasitic diseases	Infectious	0
Union#M75#Shoulder lesions	Union#M75#M75 Shoulder lesions	0.111501	0.0210547	1.52e-07	30106	binary	Chapter XIII Diseases of the musculoskeletal system and connective tissue	Musculoskeletal	1
40002#Chapter V#Chapter V Mental and behavioural disorders	40002#ChapterV#Chapter V Mental and behavioural disorders	0.423335	0.0769058	1.56e-07	1295	binary	Chapter V Mental and behavioural disorders	Psychiatric	0
Union#M8199#Osteoporosis unspecified Site unspecified	Union#M8199#M81.99 Osteoporosis| unspecified (Site unspecified)	0.23183	0.0432115	1.57e-07	5467	binary	Chapter XIII Diseases of the musculoskeletal system and connective tissue	Musculoskeletal	1
40002#Block N17-N19#N17-N19 Renal failure	40002#BlockN17-N19#N17-N19 Renal failure	0.344471	0.0631363	1.58e-07	2041	binary	Chapter XIV Diseases of the genitourinary system	Genitourinary	0
Union#E119#Type 2 diabetes mellitus Without complications	Union#E119#E11.9 Without complications	0.102201	0.0193738	1.65e-07	34796	binary	Chapter IV Endocrine nutritional and metabolic diseases	Endocrine & metabolic	1
Union#R31#Unspecified haematuria	Union#R31#R31 Unspecified haematuria	0.141639	0.0269242	1.67e-07	23008	binary	Chapter XVIII Symptoms signs and abnormal clinical and laboratory findings not elsewhere classified	Abnormal labs	1
20002#1243#psychological|psychiatric problem	20002#1243#psychological|psychiatric problem	0.100136	0.018943	1.69e-07	32263	binary	Chapter V Mental and behavioural disorders	Psychiatric	0
Union#K298#Duodenitis	Union#K298#K29.8 Duodenitis	0.157916	0.0297369	1.7e-07	12998	binary	Chapter XI Diseases of the digestive system	Gastrointestinal	1
Union#M542#Cervicalgia	Union#M542#M54.2 Cervicalgia	0.279855	0.0518358	1.73e-07	3589	binary	Chapter XIII Diseases of the musculoskeletal system and connective tissue	Musculoskeletal	1
Union#M77#Other enthesopathies	Union#M77#M77 Other enthesopathies	0.113034	0.0214383	1.76e-07	28679	binary	Chapter XIII Diseases of the musculoskeletal system and connective tissue	Musculoskeletal	1
Union#Block E10-E14#E10-E14 Diabetes mellitus	Union#Block E10-E14#E10-E14 Diabetes mellitus	0.0991107	0.0188511	1.8e-07	37396	binary	Chapter IV Endocrine nutritional and metabolic diseases	Endocrine & metabolic	0
Union#I51#Complications and ill-defined descriptions of heart disease	Union#I51#I51 Complications and ill-defined descriptions of heart disease	0.128403	0.0244046	1.86e-07	21753	binary	Chapter IX Diseases of the circulatory system	Circulatory	1
Union#M159#Polyarthrosis unspecified	Union#M159#M15.9 Polyarthrosis| unspecified	0.172188	0.0324931	1.87e-07	10597	binary	Chapter XIII Diseases of the musculoskeletal system and connective tissue	Musculoskeletal	1
20002#9#gastrointestinal|abdominal	20002#9#gastrointestinal|abdominal	0.0708504	0.0135394	1.97e-07	69962	binary	Chapter XI Diseases of the digestive system	Gastrointestinal	0
41202#Chapter XIV#Chapter XIV Diseases of the genitourinary system	41202#ChapterXIV#Chapter XIV Diseases of the genitourinary system	0.0625458	0.0120344	2.2e-07	108684	binary	Chapter XIV Diseases of the genitourinary system	Genitourinary	0
Union#M43#Other deforming dorsopathies	Union#M43#M43 Other deforming dorsopathies	0.218177	0.0411172	2.21e-07	6123	binary	Chapter XIII Diseases of the musculoskeletal system and connective tissue	Musculoskeletal	1
40002#Chapter XVIII#Chapter XVIII Symptoms signs and abnormal clinical and laboratory findings not elsewhere classified	40002#ChapterXVIII#Chapter XVIII Symptoms| signs and abnormal clinical and laboratory findings| not elsewhere classified	0.28601	0.0534663	2.29e-07	2980	binary	Chapter XVIII Symptoms signs and abnormal clinical and laboratory findings not elsewhere classified	Abnormal labs	0
Union#K112#Sialoadenitis	Union#K112#K11.2 Sialoadenitis	0.604099	0.109163	2.32e-07	614	binary	Chapter XI Diseases of the digestive system	Gastrointestinal	1
41202#N39#Other disorders of urinary system	41202#N39#N39 Other disorders of urinary system	0.121297	0.0231994	2.45e-07	20133	binary	Chapter XIV Diseases of the genitourinary system	Genitourinary	0
Union#Z857#Personal history of other malignant neoplasms of lymphoid haematopoietic and related tissues	Union#Z857#Z85.7 Personal history of other malignant neoplasms of lymphoid| haematopoietic and related tissues	0.317314	0.0592868	2.48e-07	2624	binary	Chapter XXI Factors influencing health status and contact with health services	Health status factors	0
131667#Source of report of K74 (Fibrosis and cirrhosis of liver)	131667	0.305673	0.0571894	2.57e-07	2662	binary	Chapter XI Diseases of the digestive system	Gastrointestinal	0
Union#U071#COVID-19 virus identified	Union#U071#U07.1 COVID-19 virus identified	-0.0689564	0.013465	2.61e-07	80570	binary	Chapter XXII Codes for special purposes	Codes for special purposes	1
Union#I694#Sequelae of stroke not specified as haemorrhage or infarction	Union#I694#I69.4 Sequelae of stroke| not specified as haemorrhage or infarction	0.320989	0.0602113	2.69e-07	2433	binary	Chapter IX Diseases of the circulatory system	Circulatory	1
Union#C793#Secondary malignant neoplasm of brain and cerebral meninges	Union#C793#C79.3 Secondary malignant neoplasm of brain and cerebral meninges	0.346938	0.0647965	2.74e-07	1998	binary	Chapter II Neoplasms	Neoplasms	1
Union#Block R47-R49#R47-R49 Symptoms and signs involving speech and voice	Union#Block R47-R49#R47-R49 Symptoms and signs involving speech and voice	0.220261	0.042019	2.79e-07	6413	binary	Chapter XVIII Symptoms signs and abnormal clinical and laboratory findings not elsewhere classified	Abnormal labs	0
41202#Block R25-R29#R25-R29 Symptoms and signs involving the nervous and musculoskeletal systems	41202#BlockR25-R29#R25-R29 Symptoms and signs involving the nervous and musculoskeletal systems	0.211173	0.040118	2.8e-07	5967	binary	Chapter XVIII Symptoms signs and abnormal clinical and laboratory findings not elsewhere classified	Abnormal labs	0
Union#H919#Hearing loss unspecified	Union#H919#H91.9 Hearing loss| unspecified	0.0682025	0.0132696	2.82e-07	111885	binary	Chapter VIII Diseases of the ear and mastoid process	Ear	1
41202#R296#Tendency to fall not elsewhere classified	41202#R296#R29.6 Tendency to fall| not elsewhere classified	0.298764	0.0562347	2.84e-07	2734	binary	Chapter XVIII Symptoms signs and abnormal clinical and laboratory findings not elsewhere classified	Abnormal labs	0
Union#K259#Gastric ulcer Unspecified as acute or chronic without haemorrhage or perforation	Union#K259#K25.9 Unspecified as acute or chronic| without haemorrhage or perforation	0.203619	0.0388956	3.09e-07	6810	binary	Chapter XI Diseases of the digestive system	Gastrointestinal	1
41202#M549#Dorsalgia unspecified	41202#M549#M54.9 Dorsalgia| unspecified	0.261647	0.0496002	3.2e-07	3792	binary	Chapter XIII Diseases of the musculoskeletal system and connective tissue	Musculoskeletal	0
Union#N183#Chronic kidney disease stage 3	Union#N183#N18.3 Chronic kidney disease| stage 3	0.149625	0.0289101	3.38e-07	12808	binary	Chapter XIV Diseases of the genitourinary system	Genitourinary	1
41202#R060#Dyspnoea	41202#R060#R06.0 Dyspnoea	0.205528	0.0393774	3.49e-07	6249	binary	Chapter XVIII Symptoms signs and abnormal clinical and laboratory findings not elsewhere classified	Abnormal labs	0
Union#B18#Chronic viral hepatitis	Union#B18#B18 Chronic viral hepatitis	0.59173	0.108528	3.5e-07	636	binary	Chapter I Certain infectious and parasitic diseases	Infectious	1
Union#I509#Heart failure unspecified	Union#I509#I50.9 Heart failure| unspecified	0.192198	0.03707	3.5e-07	7836	binary	Chapter IX Diseases of the circulatory system	Circulatory	1
Union#R20#Disturbances of skin sensation	Union#R20#R20 Disturbances of skin sensation	0.235183	0.0450633	3.58e-07	5340	binary	Chapter XVIII Symptoms signs and abnormal clinical and laboratory findings not elsewhere classified	Abnormal labs	1
41202#K63#Other diseases of intestine	41202#K63#K63 Other diseases of intestine	0.117963	0.0229152	3.62e-07	22076	binary	Chapter XI Diseases of the digestive system	Gastrointestinal	0
Union#L93#Lupus erythematosus	Union#L93#L93 Lupus erythematosus	0.700719	0.127685	3.65e-07	412	binary	Chapter XII Diseases of the skin and subcutaneous tissue	Dermatologic	1
41202#R69#Unknown and unspecified causes of morbidity	41202#R69#R69 Unknown and unspecified causes of morbidity	0.119574	0.0232167	3.67e-07	20742	binary	Chapter XVIII Symptoms signs and abnormal clinical and laboratory findings not elsewhere classified	Abnormal labs	0
Union#J40#Bronchitis not specified as acute or chronic	Union#J40#J40 Bronchitis| not specified as acute or chronic	0.178711	0.0344726	3.82e-07	8852	binary	Chapter X Diseases of the respiratory system	Respiratory	1
Union#K766#Portal hypertension	Union#K766#K76.6 Portal hypertension	0.409623	0.0773595	4.45e-07	1432	binary	Chapter XI Diseases of the digestive system	Gastrointestinal	1
Union#R001#Bradycardia unspecified	Union#R001#R00.1 Bradycardia| unspecified	0.20798	0.0405474	4.47e-07	7425	binary	Chapter XVIII Symptoms signs and abnormal clinical and laboratory findings not elsewhere classified	Abnormal labs	1
Union#M254#Effusion of joint	Union#M254#M25.4 Effusion of joint	0.289762	0.0555101	4.48e-07	3036	binary	Chapter XIII Diseases of the musculoskeletal system and connective tissue	Musculoskeletal	1
40002#N18#Chronic kidney disease	40002#N18#N18 Chronic renal failure	0.39277	0.0744299	4.55e-07	1413	binary	Chapter XIV Diseases of the genitourinary system	Genitourinary	0
Union#K746#Other and unspecified cirrhosis of liver	Union#K746#K74.6 Other and unspecified cirrhosis of liver	0.364497	0.0693391	4.68e-07	1840	binary	Chapter XI Diseases of the digestive system	Gastrointestinal	1
Union#R042#Haemoptysis	Union#R042#R04.2 Haemoptysis	0.261027	0.0504952	4.73e-07	4108	binary	Chapter XVIII Symptoms signs and abnormal clinical and laboratory findings not elsewhere classified	Abnormal labs	1
Union#M485#Collapsed vertebra not elsewhere classified	Union#M485#M48.5 Collapsed vertebra| not elsewhere classified	0.404005	0.0767624	4.96e-07	1393	binary	Chapter XIII Diseases of the musculoskeletal system and connective tissue	Musculoskeletal	1
41202#M0699#Rheumatoid arthritis unspecified Site unspecified	41202#M0699#M06.99 Rheumatoid arthritis| unspecified (Site unspecified)	0.58246	0.108633	5.09e-07	612	binary	Chapter XIII Diseases of the musculoskeletal system and connective tissue	Musculoskeletal	0
40002#R68#Other general symptoms and signs	40002#R68#R68 Other general symptoms and signs	0.330146	0.0633021	5.18e-07	2037	binary	Chapter XVIII Symptoms signs and abnormal clinical and laboratory findings not elsewhere classified	Abnormal labs	0
Union#N18#Chronic kidney disease	Union#N18#N18 Chronic renal failure	0.108718	0.0214776	5.24e-07	26388	binary	Chapter XIV Diseases of the genitourinary system	Genitourinary	1
Union#Block E50-E64#E50-E64 Other nutritional deficiencies	Union#Block E50-E64#E50-E64 Other nutritional deficiencies	0.171269	0.033528	5.42e-07	9095	binary	Chapter IV Endocrine nutritional and metabolic diseases	Endocrine & metabolic	0
40002#R688#Other specified general symptoms and signs	40002#R688#R68.8 Other specified general symptoms and signs	0.32938	0.0634014	5.72e-07	2033	binary	Chapter XVIII Symptoms signs and abnormal clinical and laboratory findings not elsewhere classified	Abnormal labs	0
Union#L930#Discoid lupus erythematosus	Union#L930#L93.0 Discoid lupus erythematosus	0.88416	0.161561	5.85e-07	232	binary	Chapter XII Diseases of the skin and subcutaneous tissue	Dermatologic	1
Union#M543#Sciatica	Union#M543#M54.3 Sciatica	0.235325	0.045908	6.02e-07	4743	binary	Chapter XIII Diseases of the musculoskeletal system and connective tissue	Musculoskeletal	1
41202#K57#Diverticular disease of intestine	41202#K57#K57 Diverticular disease of intestine	0.100293	0.01991	6.03e-07	30119	binary	Chapter XI Diseases of the digestive system	Gastrointestinal	0
Union#K922#Gastrointestinal haemorrhage unspecified	Union#K922#K92.2 Gastro-intestinal haemorrhage| unspecified	0.143941	0.0284334	6.05e-07	14274	binary	Chapter XI Diseases of the digestive system	Gastrointestinal	1
41202#M05#Seropositive rheumatoid arthritis	41202#M05#M05 Seropositive rheumatoid arthritis	0.567949	0.106986	6.35e-07	637	binary	Chapter XIII Diseases of the musculoskeletal system and connective tissue	Musculoskeletal	0
Union#M796#Pain in limb	Union#M796#M79.6 Pain in limb	0.154735	0.0305982	6.42e-07	12092	binary	Chapter XIII Diseases of the musculoskeletal system and connective tissue	Musculoskeletal	1
20002#1075#heart attack|myocardial infarction	20002#1075#heart attack|myocardial infarction	0.159893	0.031633	6.56e-07	10344	binary	Chapter IX Diseases of the circulatory system	Circulatory	0
Union#L89#Decubitus ulcer and pressure area	Union#L89#L89 Decubitus ulcer	0.20966	0.0412056	6.75e-07	5572	binary	Chapter XII Diseases of the skin and subcutaneous tissue	Dermatologic	1
Union#Block C76-C80#C76-C80 Malignant neoplasms of ill-defined secondary and unspecified sites	Union#Block C76-C80#C76-C80 Malignant neoplasms of ill-defined| secondary and unspecified sites	0.109747	0.0218583	6.82e-07	23392	binary	Chapter II Neoplasms	Neoplasms	0
Union#M17#Gonarthrosis [arthrosis of knee]	Union#M17#M17 Gonarthrosis [arthrosis of knee]	0.0940224	0.0188637	7.2e-07	41140	binary	Chapter XIII Diseases of the musculoskeletal system and connective tissue	Musculoskeletal	1
130341#Source of report of B97 (Viral agents as the cause of diseases classified to other chapters)	130341	0.244125	0.0478258	7.21e-07	3995	binary	Chapter I Certain infectious and parasitic diseases	Infectious	0
Union#I200#Unstable angina	Union#I200#I20.0 Unstable angina	0.191956	0.0380129	7.23e-07	7341	binary	Chapter IX Diseases of the circulatory system	Circulatory	1
41202#Block E70-E90#E70-E90 Metabolic disorders	41202#BlockE70-E90#E70-E90 Metabolic disorders	0.188616	0.0372234	7.27e-07	6847	binary	Chapter IV Endocrine nutritional and metabolic diseases	Endocrine & metabolic	0
Union#D510#Vitamin B12 deficiency anaemia due to intrinsic factor deficiency	Union#D510#D51.0 Vitamin B12 deficiency anaemia due to intrinsic factor deficiency	0.388341	0.0749256	7.34e-07	1454	binary	Chapter III Diseases of the blood and blood-forming organs and certain disorders involving the immune mechanism	Hematologic & immune	1
41202#B206#HIV disease resulting in Pneumocystis jirovecii pneumonia	41202#B206#B20.6 HIV disease resulting in Pneumocystis carinii pneumonia	2.91885	0.572978	7.38e-07	12	binary	Chapter I Certain infectious and parasitic diseases	Infectious	0
130821#Source of report of E83 (Disorders of mineral metabolism)	130821	0.16233	0.03216	7.38e-07	9439	binary	Chapter IV Endocrine nutritional and metabolic diseases	Endocrine & metabolic	0
41202#I779#Disorder of arteries and arterioles unspecified	41202#I779#I77.9 Disorder of arteries and arterioles| unspecified	0.878704	0.162486	7.42e-07	223	binary	Chapter IX Diseases of the circulatory system	Circulatory	0
41202#Block K70-K77#K70-K77 Diseases of liver	41202#BlockK70-K77#K70-K77 Diseases of liver	0.268037	0.0524898	7.62e-07	3414	binary	Chapter XI Diseases of the digestive system	Gastrointestinal	0
[truncated: 14,698 more rows]

## Sheet: C | PheWAS replication with AoU
coding_UKB	phecode_UKB	pheno_UKB	OR_UKB	p_UKB	nCases_UKB	nCarriers_UKB	PlainEnglishName_UKB	id_AOU	n_AOU	p_AOU	OR_AOU	meaning	meaning_parent	meaning_grandparent	meaning_greatgrandparent	Code_Description	Phecode_Description	Excl_Phenotypes
[truncated: 141 more rows]
