# Supplementary material for: Population-scale sequencing resolves determinants of persistent EBV DNA
Source: Nature. 2026 Jan 28;650(8102):664–72. doi: 10.1038/s41586-025-10020-2 (PMC12888827; doi:10.1038/s41586-025-10020-2)
Supplement: Supplementary file 3 — Supplementary Tables 1–8 [file 41586_2025_10020_MOESM3_ESM.zip › 2025-05-12670D-s3/SuppTable4-Gene-Hits.xlsx]

## Sheet: a | NFE GWAS
band	variant	rsID	a1freq	info	OR	OR.low	OR.high	log10p	annotated.gene	ExWAS.support	AoU.replicated
1p13.2	1-113761186-C-A	rs6679677	0.101623	1	1.07939	1.05454	1.10484	9.74957	PTPN22	Y	Y
1q23.3	1-160744058-T-C	rs17313034	0.325726	0.999555	0.943057	0.928568	0.957772	12.9953	SLAMF7	Y	Y
1q25.1	1-173359187-C-T	rs2039982	0.650287	0.994929	1.04167	1.03361	1.04979	6.8507	TNFSF4	N	NA
1q42.2	1-234496454-CTTTT-C	rs555740961	0.505094	0.986179	0.960309	0.946485	0.974335	7.35629	TARBP1	N	N
2p22.1	2-40548225-G-A	rs62149454	0.188151	0.96708	1.0566	1.03721	1.07635	8.18452	SLC8A1	N	N
2q33.2	2-203867991-A-G	rs231775	0.385725	1	1.04384	1.02855	1.05937	7.89584	ICOS,CTLA4	Y	Y
3p24.1	3-27732560-ATT-A	3:27774051_ATT_A	0.407876	0.985484	1.05467	1.03926	1.0703	11.8446	EOMES	N	Y
3p21.31	3-47213859-C-T	rs62248901	0.174169	0.996959	0.936016	0.918134	0.954246	10.8427	KIF9	N	N
3q21.1	3-122635190-A-G	rs1106346	0.372483	0.99932	1.04514	1.02974	1.06076	8.23671	PARP15	N	Y
3q27.3	3-188397444-T-A	rs9834159	0.518144	0.997649	1.07957	1.06409	1.09527	24.5706	LPP	N	Y
4q24	4-103547684-AT-A	103547684_AT_A	0.340005	0.938644	0.95726	0.949594	0.964989	7.27596	NFKB1	N	NA
5q15	5-96937329-A-T	rs2548225	0.441022	0.991127	0.888195	0.875279	0.901302	56.064	LNPEP	Y	Y
5q31.1	5-132389637-T-A	rs11748193	0.412944	0.997543	1.05742	1.0421	1.07296	13.1625	SLC22A4	Y	N
6p21.32	6-32615551-T-C	rs9271344	0.35706	0.999788	0.7158	0.704987	0.72678	409.777	HLA	Y	Y
7p22.1	7-6339637-C-G	rs4724796	0.465184	0.972715	0.951787	0.937936	0.965842	10.4125	RAC1	N	N
7p12.2	7-50155402-C-T	rs10248511	0.410366	1	0.945717	0.931911	0.959727	13.0198	SPATA48, IKZF1	Y	Y
12q24.12	12-111427245-C-G	rs7310615	0.517524	0.986036	1.04853	1.0334	1.06388	9.78405	SH2B3	Y	NA
13q32.3	13-99260629-G-A	rs1927726	0.880512	0.998949	0.927668	0.90774	0.948033	10.7685	UBAC2	N	N
16p11.2	16-30471173-T-C	rs11150589	0.516688	0.985247	0.954342	0.940606	0.968278	9.57187	ITGAL	Y	Y
17q11.2	17-27467663-A-T	rs884186	0.0833913	0.994335	1.08263	1.0554	1.11057	8.86263	KSR1	N	N
18q21.33	18-63283481-TTTAG-T	rs779566246	0.676987	0.930826	1.0462	1.02954	1.06314	7.47657	BCL2	N	Y
19q13.42	19-54610335-C-CA	rs111711612	0.437649	0.990562	0.957257	0.943361	0.971357	8.33118	LILRB1	N	Y
										Protein-altering variant, within 100KB, p < 5e-8
											Y = Exact match, OR concordant, P < 0.05
											N = Matched but p value not significant
											NA = not possible

## Sheet: b | NFE ExWAS
genotype	Gene Name	Most Damaging Effect	pValue	oddsRatio
1-113829710-TA-T	PTPN22	splice_region_variant	8.402e-09	0.959
1-113834946-A-G	PTPN22	missense_variant	1.276e-10	0.9276
1-160823770-A-G	LY9	missense_variant	3.515e-09	1.0437
12-111446804-T-C	SH2B3	missense_variant	1.228e-08	1.0418
16-30474072-G-C	ITGAL	missense_variant	4.672e-10	0.9563
17-39906250-T-C	GSDMB	missense_variant	3.57e-08	1.1035
2-203867991-A-G	CTLA4	missense_variant	1.053e-10	1.0486
3-47004356-C-T	NBEAL2	missense_variant	3.322e-10	0.9417
5-132340627-C-T	SLC22A4	missense_variant	1.328e-14	1.0573
5-96783148-G-C	ERAP1	missense_variant	4.695e-12	0.9461
5-96786556-T-G	ERAP1	splice_region_variant	2.711e-09	0.956
5-96788627-T-C	ERAP1	missense_variant	2.336e-09	0.9558
5-96895296-G-T	ERAP2	missense_variant	4.09e-39	1.0985
5-96996381-TC-T	LNPEP	splice_region_variant	3.341e-51	1.1158
6-25862238-C-T	SLC17A3	missense_variant	5.521e-09	0.9519
6-25914625-G-A	SLC17A2	missense_variant	1.232e-13	0.9198
6-26017314-T-C	HIST1H1A	missense_variant	1.368e-12	0.9251
6-26092913-G-A	HFE	missense_variant	2.155e-13	1.1011
6-26365358-T-C	BTN3A2	splice_region_variant	9.933e-25	0.8948
6-26370429-A-G	BTN3A2	missense_variant	1.202e-24	0.8941
6-26372893-G-A	BTN3A2	splice_region_variant	6.519e-25	0.8937
6-26373279-G-A	BTN3A2	missense_variant	1.009e-24	0.8933
6-26392287-G-C	BTN2A2	missense_variant	2.687e-26	0.8919
6-26409662-G-C	BTN3A1	missense_variant	1.266e-26	0.8809
6-26448634-C-T	BTN3A3	missense_variant	1.221e-10	0.5105
6-26463346-G-T	BTN2A1	missense_variant	7.414e-27	0.8806
6-26463347-G-T	BTN2A1	missense_variant	4.544e-27	0.8802
6-26463432-G-A	BTN2A1	missense_variant	1.139e-22	0.8951
6-26468098-G-A	BTN2A1	missense_variant	2.438e-22	0.896
6-26468317-G-C	BTN2A1	missense_variant	9.832e-23	0.8951
6-26505134-G-A	BTN1A1	missense_variant	9.423e-30	1.0848
6-26509102-C-G	BTN1A1	missense_variant	1.315e-29	1.0845
6-26509154-C-T	BTN1A1	missense_variant	4.873e-23	0.8943
6-27255285-AAAGGAGAGCCAGATT-A	PRSS16	disruptive_inframe_deletion	1.952e-23	0.9142
6-27312073-T-C	POM121L2	missense_variant	1.066e-13	0.9375
6-27457406-C-A	ZNF184	missense_variant	5.813e-49	1.1155
6-27467928-G-A	ZNF184	splice_region_variant	2.213e-17	1.0714
6-27807896-A-G	HIST1H2BL	missense_variant	3.393e-25	0.8948
6-27911422-C-A	OR2B2	missense_variant	2.906e-29	0.8781
6-27912204-A-G	OR2B2	missense_variant	1.141e-28	0.8794
6-27957589-G-A	OR2B6	missense_variant	3.635e-25	1.1454
6-28149553-C-T	ZKSCAN8	missense_variant	1.43e-12	1.1274
6-28230344-C-T	ZSCAN9	stop_gained	1.046e-25	0.8606
6-28251883-G-A	ZKSCAN4	missense_variant	1.005e-25	0.9009
6-28259658-A-G	NKAPL	missense_variant	6.937e-09	1.0538
6-28260564-A-G	NKAPL	missense_variant	2.889e-27	1.1134
6-28272137-G-A	ZSCAN26	missense_variant	8.413e-28	0.8972
6-28287085-G-C	PGBD1	missense_variant	1.415e-11	1.2292
6-28296915-C-G	PGBD1	missense_variant	1.122e-19	1.1022
6-28300720-C-T	PGBD1	splice_region_variant	1.829e-19	1.1017
6-28301047-A-G	PGBD1	missense_variant	1.126e-26	0.8842
6-28302270-C-G	PGBD1	missense_variant	1.157e-19	1.1022
6-28329536-T-A	ZSCAN31	missense_variant	1.229e-26	0.8996
6-28398374-A-G	ZSCAN12	missense_variant	2.04e-29	0.878
6-28505754-C-G	GPX6	missense_variant	2.446e-11	1.3147
6-28515705-A-C	GPX6	missense_variant	1.351e-09	1.0474
6-29087137-T-A	OR2B3	missense_variant	1.509e-08	0.8456
6-29087146-A-G	OR2B3	missense_variant	1.099e-16	1.2909
6-29101522-C-T	OR2J1	stop_gained	4.318e-08	0.9605
6-29173966-A-G	OR2J2	missense_variant	1.043e-23	0.8352
6-29174072-T-C	OR2J2	missense_variant	4.863e-11	1.0486
6-29307521-G-A	OR14J1	missense_variant	1.308e-43	0.768
6-29374459-A-G	OR12D3	missense_variant	1.66e-08	0.8989
6-29374998-G-A	OR12D3	missense_variant	4.502e-33	0.8741
6-29397010-C-T	OR12D2	missense_variant	2.746e-21	0.8536
6-29440193-T-C	OR10C1	missense_variant	1.227e-15	1.0748
6-29440313-A-G	OR10C1	missense_variant	4.407e-13	0.7744
6-29440498-C-A	OR10C1	missense_variant	2.409e-13	0.7723
6-29440751-A-T	OR10C1	missense_variant	6.264e-13	0.776
6-29440778-C-A	OR10C1	missense_variant	3.165e-13	0.7734
6-29462344-A-C	OR2H1	missense_variant	1.445e-10	1.652
6-29556175-A-G	UBD	missense_variant	2.839e-16	1.0693
6-29588602-A-G	OR2H2	missense_variant	4.949e-08	1.2797
6-29607226-G-A	GABBR1	splice_region_variant	6.078e-10	1.0693
6-29657255-TTCC-T	MOG	disruptive_inframe_deletion	4.475e-20	1.1599
6-29666226-G-C	MOG	missense_variant	2.233e-172	0.7792
6-29666235-A-G	MOG	missense_variant	7.551e-102	0.7809
6-29670738-CTGTTA-C	MOG	frameshift_variant	1.13e-43	1.365
6-29673174-T-C	ZFP57	missense_variant	9.091e-09	0.8293
6-29673579-A-G	ZFP57	missense_variant	4.609e-08	1.7024
6-29673737-C-T	ZFP57	missense_variant	6.098e-13	1.215
6-29723805-C-A	HLA-F	missense_variant	3.69e-09	0.8236
6-29725234-C-T	HLA-F	missense_variant	4.796e-114	0.8151
6-29727992-T-C	HLA-F	missense_variant	2.44e-23	0.5665
6-29828136-A-T	HLA-G	missense_variant	5.196e-18	1.177
6-29829643-C-T	HLA-G	missense_variant	6.265e-19	1.1377
6-29942581-C-G	HLA-A	missense_variant	6.387e-137	0.8347
6-29942594-C-T	HLA-A	missense_variant	1.436e-62	1.2076
6-29942750-C-T	HLA-A	splice_region_variant	3.57e-224	0.7857
6-29942780-T-A	HLA-A	missense_variant	7.775e-46	1.2098
6-29942781-T-A	HLA-A	missense_variant	6.644e-24	1.1054
6-29942781-T-C	HLA-A	missense_variant	1.751e-54	1.1474
6-29942886-G-A	HLA-A	missense_variant	1.967e-10	0.9432
6-29942921-G-A	HLA-A	missense_variant	2.381e-25	1.1936
6-29942939-C-G	HLA-A	missense_variant	4.826e-226	0.7848
6-29942940-A-G	HLA-A	missense_variant	6.829e-175	0.8089
6-29942940-A-T	HLA-A	missense_variant	7.065e-40	1.2503
6-29942942-G-A	HLA-A	missense_variant	1.166e-17	1.1148
6-29942942-G-C	HLA-A	missense_variant	4.014e-38	1.1938
6-29942944-G-C	HLA-A	missense_variant	4.996e-15	1.1035
6-29942948-C-G	HLA-A	missense_variant	2.725e-09	1.0755
6-29942953-T-A	HLA-A	missense_variant	1.052e-226	0.7843
6-29942954-G-A	HLA-A	missense_variant	6.615e-10	0.9444
6-29942965-G-C	HLA-A	missense_variant	1.65e-192	0.795
6-29942975-G-C	HLA-A	missense_variant	0	0.727
6-29942982-T-A	HLA-A	missense_variant	1.245e-27	1.1062
6-29942984-G-A	HLA-A	missense_variant	2.405e-22	1.0736
6-29942985-A-G	HLA-A	missense_variant	1.548e-12	1.1172
6-29942990-G-C	HLA-A	missense_variant	1.363e-22	1.0967
6-29942993-ACCC-A	HLA-A	disruptive_inframe_deletion	2.557e-23	1.0983
6-29942997-TG-T	HLA-A	frameshift_variant	1.392e-23	1.0989
6-29943002-G-GCTCC	HLA-A	frameshift_variant	3.528e-24	1.1
6-29943260-G-C	HLA-A	splice_region_variant	3.398e-197	0.7965
6-29943279-A-C	HLA-A	missense_variant	3.561e-11	1.0804
6-29943286-T-G	HLA-A	missense_variant	6.848e-277	0.7577
6-29943287-A-G	HLA-A	missense_variant	2.54e-43	0.9047
6-29943292-A-T	HLA-A	missense_variant	2.622e-09	1.0752
6-29943315-G-T	HLA-A	missense_variant	0	0.7278
6-29943321-T-C	HLA-A	missense_variant	2.532e-17	1.1729
6-29943337-G-A	HLA-A	missense_variant	7.242e-128	0.8407
6-29943342-G-T	HLA-A	missense_variant	4.709e-233	0.7829
6-29943377-C-A	HLA-A	missense_variant	1.211e-162	0.819
6-29943421-T-C	HLA-A	missense_variant	9.083e-235	0.7734
6-29943426-A-C	HLA-A	missense_variant	1.368e-67	1.1661
6-29943430-G-A	HLA-A	missense_variant	1.911e-234	0.7735
6-29943445-C-T	HLA-A	missense_variant	1.609e-10	0.9428
6-29943448-A-G	HLA-A	missense_variant	1.005e-58	1.1714
6-29943451-A-T	HLA-A	missense_variant	2.627e-49	0.8994
6-29943463-T-A	HLA-A	stop_gained	6.208e-12	1.0728
6-29943469-C-T	HLA-A	missense_variant	4.861e-10	0.9444
6-29943479-T-G	HLA-A	missense_variant	7.919e-120	0.7965
6-29943507-T-C	HLA-A	missense_variant	2.449e-25	0.5559
6-29943549-A-G	HLA-A	splice_region_variant	7.85e-41	1.2512
6-29944116-C-T	HLA-A	splice_region_variant	7.058e-64	0.8838
6-29944193-G-A	HLA-A	missense_variant	1.719e-67	0.8823
6-29944308-C-T	HLA-A	missense_variant	9.644e-29	1.2362
6-29944310-G-T	HLA-A	missense_variant	1.646e-63	1.1704
6-29944331-G-C	HLA-A	missense_variant	3.585e-67	0.8826
6-29944503-T-C	HLA-A	missense_variant	3.216e-44	0.9037
6-29944520-A-G	HLA-A	missense_variant	2.291e-09	1.0757
6-29944556-C-T	HLA-A	missense_variant	1.574e-67	0.8822
6-29944571-A-G	HLA-A	missense_variant	3.09e-61	1.1654
6-29944609-G-C	HLA-A	missense_variant	6.84e-09	1.0735
6-29944628-G-A	HLA-A	missense_variant	1.262e-55	1.1833
6-29944636-TG-T	HLA-A	splice_region_variant	3.835e-67	0.8823
6-29945053-T-C	HLA-A	splice_region_variant	1.43e-113	0.8091
6-29945079-A-T	HLA-A	missense_variant	1.698e-44	0.9032
6-29945260-G-A	HLA-A	missense_variant	3.234e-61	1.1781
6-30062337-A-G	ZNRD1	splice_region_variant	4.96e-158	0.7621
6-30071361-T-C	RNF39	missense_variant	6.434e-13	1.1394
6-30071463-G-T	RNF39	missense_variant	2.406e-08	1.0691
6-30073232-A-G	RNF39	missense_variant	2.549e-08	1.069
6-30075524-G-C	RNF39	missense_variant	1.105e-08	0.3823
6-30147048-G-A	TRIM40	missense_variant	5.356e-19	1.3892
6-30147120-C-T	TRIM40	missense_variant	8.694e-24	1.4149
6-30147178-C-T	TRIM40	missense_variant	8.44e-130	0.809
6-30147543-G-T	TRIM40	splice_donor_variant	1.688e-28	0.5451
6-30147765-G-A	TRIM40	missense_variant	2.971e-131	0.808
6-30158400-G-A	TRIM10	missense_variant&splice_region_variant	7.362e-15	1.2752
6-30158448-A-G	TRIM10	missense_variant	6.396e-23	1.4084
6-30158508-C-T	TRIM10	missense_variant	1.353e-14	1.2734
6-30158526-T-A	TRIM10	missense_variant	2.194e-14	1.2702
6-30160665-C-T	TRIM10	missense_variant	2.405e-14	0.8917
6-30163934-G-C	TRIM15	missense_variant	1.43e-21	0.8047
6-30167210-C-T	TRIM15	missense_variant	3.455e-21	1.3506
6-30171922-G-A	TRIM15	missense_variant	8.43e-90	0.843
6-30190006-CTT-C	TRIM26	splice_region_variant	4.124e-08	0.7016
6-30346790-C-A	RPP21	missense_variant	2.153e-12	1.0628
6-30490287-G-A	HLA-E	missense_variant	1.455e-95	0.8599
6-30491388-C-T	HLA-E	missense_variant	6.741e-19	0.7756
6-30561828-C-T	PRR3	splice_region_variant	8.307e-14	1.1749
6-30647467-G-A	C6orf136	missense_variant	3.321e-35	1.2333
6-30664878-T-C	DHX16	missense_variant	2.635e-12	1.2918
6-30679258-G-T	PPP1R18	missense_variant	1.399e-10	1.2632
6-30685004-C-T	PPP1R18	missense_variant	3.866e-99	0.7988
6-30703452-C-T	MDC1	missense_variant	2.209e-13	1.1793
6-30704549-T-C	MDC1	missense_variant	7.809e-23	1.2464
6-30704565-A-G	MDC1	missense_variant	6.157e-11	1.1072
6-30744028-C-G	IER3	missense_variant	3.333e-146	0.7416
6-30894646-C-T	DDR1	missense_variant	1.13e-128	0.8055
6-30899152-G-A	DDR1	missense_variant	2.173e-08	0.837
6-30912320-T-C	GTF2H4	splice_region_variant	1.285e-09	1.3644
6-30914912-C-T	VARS2	missense_variant	1.992e-40	0.7338
6-30915026-G-A	VARS2	missense_variant	2.334e-39	0.7371
6-30915784-G-A	VARS2	start_lost	7.328e-09	1.3619
6-30921626-C-A	VARS2	missense_variant	5.259e-17	1.4449
6-30922706-G-T	VARS2	missense_variant&splice_region_variant	4.234e-14	0.9446
6-30925350-G-A	VARS2	missense_variant	3.159e-14	1.0768
6-30925651-G-A	VARS2	missense_variant	5.262e-14	0.9449
6-30926164-G-A	VARS2	missense_variant	2.108e-130	0.8029
6-30931747-T-C	SFTA2	missense_variant	3.112e-129	0.8037
6-30949705-C-T	DPCR1	missense_variant	4.955e-41	0.7278
6-30949945-C-T	DPCR1	missense_variant	5.79e-10	1.376
6-30950623-A-G	DPCR1	missense_variant	1.264e-13	0.944
6-30950664-A-G	DPCR1	missense_variant	1.319e-41	0.7237
6-30951364-C-T	DPCR1	missense_variant	6.846e-10	1.3681
6-30952101-G-C	DPCR1	missense_variant	3.142e-39	1.1481
6-30952309-C-T	DPCR1	missense_variant	2.584e-43	0.7252
6-30952347-G-A	DPCR1	missense_variant	3.818e-153	0.7641
6-30952978-A-C	DPCR1	missense_variant	4.269e-12	1.5159
6-30953113-G-A	DPCR1	missense_variant	1.852e-17	0.9375
6-30986468-T-C	MUC21	missense_variant	2.245e-74	0.8663
6-30986558-C-CCTCCAGTGGGGCCAGCACAGTCACCAACTCTGGGTCCAGTGTGACCTCCAGTGGAGCCAGCACTGCCACCAACTCTGAGTCCAGCACAGTGTCCAGTAGGGCCAGCACTGCCACCAACTCTGAGTCTAGCACACT	MUC21	disruptive_inframe_insertion	6.427e-15	1.1681
6-30986923-A-C	MUC21	missense_variant	2.832e-18	0.3039
6-30987424-G-A	MUC21	missense_variant	4.723e-28	1.1716
6-30987425-C-T	MUC21	missense_variant	5.106e-29	1.1731
6-30987434-C-T	MUC21	missense_variant	6.707e-28	1.1602
6-31025600-T-A	MUC22	missense_variant	2.841e-53	0.8842
6-31025663-G-A	MUC22	missense_variant	4.558e-24	0.8184
6-31026177-C-T	MUC22	missense_variant	1.148e-14	0.4806
6-31026249-C-A	MUC22	missense_variant	4.362e-08	0.8589
6-31026455-A-G	MUC22	missense_variant	1.752e-12	0.6983
6-31026471-C-G	MUC22	missense_variant	1.192e-33	0.8646
6-31026476-G-A	MUC22	missense_variant	5.186e-48	0.8517
6-31026593-G-A	MUC22	missense_variant	2.142e-16	1.7052
6-31026635-G-A	MUC22	missense_variant	7.962e-13	0.8451
6-31026693-C-G	MUC22	missense_variant	4.111e-87	0.4662
6-31026840-C-G	MUC22	missense_variant	2.616e-85	0.4656
6-31027001-A-G	MUC22	missense_variant	9.422e-12	0.7108
6-31027401-C-T	MUC22	missense_variant	4.961e-12	0.9228
6-31027410-T-C	MUC22	missense_variant	3.739e-12	0.9227
6-31027520-A-G	MUC22	missense_variant	5.291e-12	0.9233
6-31027755-T-C	MUC22	missense_variant	4.071e-12	0.9229
6-31028355-C-T	MUC22	missense_variant	2.025e-12	0.9217
6-31028732-G-A	MUC22	missense_variant	1.739e-11	0.9246
6-31029302-G-A	MUC22	missense_variant	1.22e-31	1.5456
6-31029498-C-G	MUC22	missense_variant	4.675e-11	0.7052
6-31029557-A-G	MUC22	missense_variant	4.745e-11	0.9264
6-31029575-A-G	MUC22	missense_variant	7.483e-16	0.9123
6-31029915-G-C	MUC22	missense_variant	8.058e-10	1.0484
6-31030047-T-C	MUC22	missense_variant	6.822e-17	0.91
6-31111487-C-T	C6orf15	missense_variant	1.723e-10	1.0959
6-31111663-C-T	C6orf15	missense_variant	4.421e-12	1.1436
6-31111866-T-C	C6orf15	missense_variant	6.242e-258	0.7816
6-31112112-C-G	C6orf15	missense_variant	1.495e-260	0.7806
6-31112117-A-G	C6orf15	missense_variant	1.204e-13	0.9322
6-31112217-C-T	C6orf15	missense_variant	1.998e-65	0.7774
6-31112239-C-G	C6orf15	missense_variant	2.549e-115	0.8079
6-31112543-C-T	C6orf15	missense_variant	2.923e-65	0.2922
6-31116036-T-C	CDSN	missense_variant	5.824e-33	0.9079
6-31116168-C-T	CDSN	missense_variant	9.865e-09	0.7308
6-31116257-C-T	CDSN	missense_variant	1.314e-68	0.2848
6-31116386-A-G	CDSN	missense_variant	2.182e-83	1.149
6-31116393-A-C	CDSN	missense_variant	1.929e-34	1.127
6-31117010-A-G	CDSN	missense_variant	1.664e-09	1.0542
6-31117165-GCTT-G	CDSN	disruptive_inframe_deletion	7.38e-256	0.7512
6-31117187-T-C	CDSN	missense_variant	3.611e-33	0.9078
6-31120368-T-A	CDSN	missense_variant	5.347e-226	0.7637
6-31138080-AG-A	PSORS1C2	frameshift_variant	1.469e-16	0.9092
6-31138114-A-G	PSORS1C2	missense_variant	1.339e-115	0.7912
6-31138151-G-A	PSORS1C2	missense_variant	4.885e-08	1.5624
6-31138682-C-A	PSORS1C1	missense_variant	7.096e-187	0.6519
6-31138712-G-A	PSORS1C1	missense_variant	3.137e-10	1.0922
6-31138723-T-TC	PSORS1C1	frameshift_variant	1.516e-220	0.6342
6-31138728-C-CA	PSORS1C1	frameshift_variant	8.685e-21	0.3631
6-31139020-G-A	PSORS1C2	missense_variant	5.192e-28	0.3483
6-31139871-C-T	PSORS1C1	missense_variant	7.766e-09	0.9457
6-31142614-G-C	CCHCR1	missense_variant	1.93e-274	0.7561
6-31144707-C-T	CCHCR1	missense_variant	1.395e-105	0.7078
6-31144960-C-A	CCHCR1	missense_variant	2.072e-147	0.8038
6-31145074-C-CT	CCHCR1	splice_acceptor_variant	5.977e-10	1.4346
6-31145306-G-A	CCHCR1	splice_region_variant	5.143e-276	0.755
6-31145498-A-G	CCHCR1	splice_region_variant	4.057e-188	0.8074
6-31145499-G-A	CCHCR1	splice_region_variant	5.363e-188	0.8074
6-31148468-C-T	CCHCR1	missense_variant	6.323e-11	1.1389
6-31148469-G-A	CCHCR1	missense_variant	3.458e-161	0.8211
6-31148725-C-T	CCHCR1	missense_variant	5.932e-31	1.1699
6-31150734-T-G	CCHCR1	missense_variant	1.765e-73	1.1727
6-31151121-A-T	CCHCR1	missense_variant&splice_region_variant	7.716e-104	0.7088
6-31151126-C-T	CCHCR1	splice_region_variant	1.127e-15	1.2053
6-31154538-G-C	CCHCR1	missense_variant	8.924e-15	0.9456
6-31154705-G-A	CCHCR1	missense_variant	8.51e-93	0.8394
6-31154723-G-A	CCHCR1	missense_variant	5.854e-91	0.8404
6-31157381-C-T	CCHCR1	missense_variant	1.472e-57	0.8906
6-31157480-C-A	CCHCR1	stop_gained	1.867e-104	0.7094
6-31161533-C-T	TCF19	missense_variant	2.415e-204	0.7239
6-31161839-A-G	TCF19	missense_variant	1.629e-91	0.8487
6-31161930-C-T	TCF19	missense_variant	4.233e-105	0.7086
6-31164872-A-C	POU5F1	splice_region_variant	9.896e-17	0.9382
6-31166310-C-G	TCF19	missense_variant	1.257e-36	1.1426
6-31166341-C-CGAG	TCF19	disruptive_inframe_insertion	8.557e-129	0.8251
6-31170533-C-T	POU5F1	missense_variant	7.214e-09	0.8541
6-31271091-C-T	HLA-C	missense_variant	2.457e-73	0.8323
6-31271112-T-C	HLA-C	missense_variant	3.097e-16	1.4432
6-31271153-A-C	HLA-C	missense_variant	5.302e-74	0.8754
6-31271153-A-T	HLA-C	missense_variant	8.917e-47	1.2648
6-31271165-G-T	HLA-C	missense_variant	4.453e-39	0.9072
6-31271180-A-C	HLA-C	missense_variant	2.485e-15	0.942
6-31271193-T-A	HLA-C	missense_variant	3.763e-15	1.4164
6-31271207-G-T	HLA-C	missense_variant	2.32e-113	0.7867
6-31271273-G-A	HLA-C	missense_variant	2.456e-92	0.8456
6-31271280-C-T	HLA-C	missense_variant	1.437e-192	0.7701
6-31271283-A-G	HLA-C	missense_variant	9.344e-47	1.4099
6-31271305-G-C	HLA-C	missense_variant	1.027e-77	0.7734
6-31271324-G-A	HLA-C	missense_variant	5.573e-57	0.8142
6-31271324-G-T	HLA-C	missense_variant	4.297e-32	0.9105
6-31271331-T-A	HLA-C	missense_variant&splice_region_variant	9.696e-64	1.1575
6-31271337-G-A	HLA-C	missense_variant	1.841e-19	1.2641
6-31271337-G-T	HLA-C	missense_variant	2.03e-13	1.0744
6-31271339-G-A	HLA-C	missense_variant	1.313e-08	1.0579
6-31271599-C-T	HLA-C	missense_variant&splice_region_variant	9.447e-13	0.8912
6-31271672-C-G	HLA-C	missense_variant	1.202e-57	0.8619
6-31271724-G-T	HLA-C	missense_variant	3.514e-76	0.776
6-31271808-C-T	HLA-C	missense_variant	1.178e-17	1.0812
6-31271816-T-C	HLA-C	splice_donor_variant	1.114e-29	0.9054
6-31271824-C-T	HLA-C	missense_variant	6.691e-13	1.1433
6-31271830-G-A	HLA-C	missense_variant	2.797e-74	0.7771
6-31271839-C-A	HLA-C	missense_variant	1.125e-52	0.8416
6-31271844-T-G	HLA-C	missense_variant	3.403e-56	0.8129
6-31271875-G-A	HLA-C	splice_region_variant	7.049e-56	0.8147
6-31271876-C-A	HLA-C	splice_region_variant	1.157e-13	1.1487
6-31271999-A-C	HLA-C	missense_variant&splice_region_variant	1.278e-27	0.9086
6-31272002-C-T	HLA-C	missense_variant	1.136e-10	1.4275
6-31272013-G-A	HLA-C	missense_variant	5.59e-15	1.416
6-31272025-C-G	HLA-C	missense_variant	3.179e-12	0.9485
6-31272044-G-T	HLA-C	missense_variant	2.018e-52	0.8939
6-31272050-C-T	HLA-C	missense_variant	7.245e-17	0.939
6-31272052-C-T	HLA-C	missense_variant	1.93e-14	1.4092
6-31354625-C-T	HLA-B	splice_region_variant	1.154e-49	0.8944
6-31356176-C-G	HLA-B	missense_variant	5.398e-15	0.9428
6-31356181-T-G	HLA-B	missense_variant	1.086e-198	0.7718
6-31356183-G-C	HLA-B	missense_variant	3.644e-15	0.9425
6-31356203-A-G	HLA-B	missense_variant	1.923e-15	0.9144
6-31356226-T-G	HLA-B	missense_variant	1.908e-135	0.8156
6-31356227-C-T	HLA-B	missense_variant	1.264e-135	0.8155
6-31356245-TCC-T	HLA-B	frameshift_variant	4.128e-81	0.8559
6-31356248-G-A	HLA-B	missense_variant	3.824e-11	0.9053
6-31356248-G-GTC	HLA-B	frameshift_variant	2.374e-81	0.8556
6-31356259-T-A	HLA-B	missense_variant	2.209e-24	0.9258
6-31356274-C-A	HLA-B	missense_variant	5.375e-38	1.2152
6-31356280-C-A	HLA-B	missense_variant	7.946e-09	0.8555
6-31356287-T-A	HLA-B	missense_variant	6.704e-38	1.2143
6-31356323-G-T	HLA-B	missense_variant	4.796e-14	0.9453
6-31356367-T-G	HLA-B	missense_variant	5.316e-79	0.8414
6-31356374-C-T	HLA-B	missense_variant	5.179e-22	0.9317
6-31356389-G-A	HLA-B	missense_variant	7.364e-32	0.3645
6-31356407-C-G	HLA-B	missense_variant	2.746e-54	0.8469
6-31356418-T-G	HLA-B	missense_variant	4.403e-71	1.6319
6-31356431-G-T	HLA-B	missense_variant	1.421e-08	0.9562
6-31356433-G-A	HLA-B	missense_variant	2.132e-27	0.9164
6-31356711-C-CGGAG	HLA-B	frameshift_variant	1.326e-21	1.1125
6-31356712-C-G	HLA-B	missense_variant	1.246e-42	1.2251
6-31356714-C-A	HLA-B	missense_variant	1.36e-42	1.2256
6-31356720-T-G	HLA-B	missense_variant	6.177e-43	1.2263
6-31356729-C-T	HLA-B	missense_variant	4.091e-46	1.1149
6-31356730-T-C	HLA-B	missense_variant	2.108e-40	1.2179
6-31356739-C-A	HLA-B	missense_variant	9.135e-18	1.0648
6-31356747-GCC-G	HLA-B	frameshift_variant	2.625e-80	0.8571
6-31356751-G-GTT	HLA-B	frameshift_variant	4.536e-83	0.8547
6-31356754-C-T	HLA-B	missense_variant	1.933e-83	0.8547
6-31356759-T-A	HLA-B	missense_variant	1.591e-163	0.792
6-31356759-T-G	HLA-B	missense_variant	3.091e-30	1.087
6-31356770-G-C	HLA-B	missense_variant	3.453e-35	1.094
6-31356772-T-C	HLA-B	missense_variant	3.221e-35	1.094
6-31356838-C-T	HLA-B	missense_variant	4.815e-38	1.1078
6-31356864-T-A	HLA-B	missense_variant	2.034e-59	1.1352
6-31356889-A-C	HLA-B	missense_variant	1.802e-51	0.8788
6-31356889-A-T	HLA-B	missense_variant	1.33e-45	1.1148
6-31356925-C-T	HLA-B	missense_variant	2.863e-97	0.8511
6-31356928-A-C	HLA-B	missense_variant	2.23e-207	0.7867
6-31356934-A-C	HLA-B	missense_variant	8.795e-165	0.7415
6-31356934-A-G	HLA-B	missense_variant	1.532e-108	1.2172
6-31356973-G-A	HLA-B	missense_variant	3.313e-49	1.2355
6-31356979-G-A	HLA-B	missense_variant	2.878e-149	0.567
6-31356987-C-A	HLA-B	missense_variant	1.433e-25	0.8215
6-31357011-T-C	HLA-B	missense_variant	1.112e-34	1.0934
6-31357148-A-G	HLA-B	missense_variant	3.891e-09	1.0456
6-31357154-A-C	HLA-B	missense_variant	4.272e-09	1.0455
6-31410558-G-C	MICA	missense_variant	2.486e-09	0.9141
6-31410581-T-G	MICA	missense_variant	1.675e-103	0.7978
6-31410648-A-G	MICA	missense_variant	2.861e-76	0.8561
6-31410798-G-A	MICA	splice_donor_variant	1e-28	0.3479
6-31411179-C-G	MICA	missense_variant	1.003e-127	1.2659
6-31411200-G-A	MICA	missense_variant	3.27e-76	0.8563
6-31411266-A-G	MICA	missense_variant	1.497e-194	0.4322
6-31411282-A-T	MICA	missense_variant	1.87e-19	0.7926
6-31411332-G-A	MICA	missense_variant	2.453e-76	0.8562
6-31411338-G-A	MICA	missense_variant	5.646e-43	1.1221
6-31411357-C-G	MICA	missense_variant&splice_region_variant	1.02e-70	1.2531
6-31411364-C-G	MICA	splice_region_variant	1.387e-127	1.2664
6-31412018-A-G	MICA	missense_variant	1.422e-76	0.8558
6-31412030-C-T	MICA	missense_variant	1.543e-76	0.8559
6-31412046-C-G	MICA	missense_variant	1.59e-76	0.856
6-31412063-G-C	MICA	missense_variant	3.754e-64	0.4221
6-31412213-C-G	MICA	missense_variant	5.684e-190	0.4404
6-31412383-TG-T	MICA	frameshift_variant	4.07e-20	0.8912
6-31412384-G-GCT	MICA	frameshift_variant	3.195e-27	1.1085
6-31412384-G-GCTGCTGCTGCT	MICA	frameshift_variant	1.185e-22	0.8946
6-31412417-T-C	MICA	missense_variant	8.012e-23	0.8957
6-31412421-C-T	MICA	missense_variant	4.74e-102	0.7977
6-31505769-A-G	MICB	missense_variant	6.864e-243	0.762
6-31505784-A-G	MICB	missense_variant	1.528e-103	0.8427
6-31506180-C-G	MICB	missense_variant	1.971e-128	0.7711
6-31506223-G-A	MICB	missense_variant	1.428e-103	0.8426
6-31509904-A-G	MICB	missense_variant	5.177e-206	0.785
6-31529138-G-A	MCCD1	missense_variant	2.056e-37	0.8791
6-31529144-A-G	MCCD1	missense_variant	2.117e-15	0.6432
6-31529148-G-A	MCCD1	missense_variant	3.248e-210	0.765
6-31529172-C-T	MCCD1	missense_variant	1.443e-159	0.4513
6-31541655-G-A	DDX39B	missense_variant	2.211e-180	0.7957
6-31546470-A-G	ATP6V1G2	splice_region_variant	1.661e-133	0.7642
6-31558135-C-T	NFKBIL1	missense_variant	6.638e-96	0.7788
6-31572779-T-C	LTA	missense_variant	5.837e-54	0.8776
6-31573007-C-A	LTA	missense_variant	1.969e-76	0.8695
6-31589604-G-A	NCR3	missense_variant	9.259e-69	1.7087
6-31589863-C-T	NCR3	missense_variant	5.391e-17	1.24
6-31624305-C-A	PRRC2A	missense_variant	7.035e-14	2.0936
6-31627995-GCCTGCTGCCCCA-G	PRRC2A	disruptive_inframe_deletion	2.17e-46	1.1618
6-31628105-C-A	PRRC2A	missense_variant	1.136e-74	0.866
6-31628149-C-T	PRRC2A	missense_variant	2.172e-36	0.2809
6-31630746-C-T	PRRC2A	missense_variant	3.037e-25	0.6857
6-31633567-T-C	PRRC2A	missense_variant	3.157e-74	0.8665
6-31635268-A-G	PRRC2A	missense_variant	2.733e-79	0.4769
6-31635412-G-A	PRRC2A	missense_variant	8.002e-43	0.649
6-31636267-T-G	PRRC2A	missense_variant	2.18e-67	0.8074
6-31636814-C-T	PRRC2A	missense_variant	1.703e-64	0.8545
6-31657730-G-T	APOM	missense_variant	4.377e-31	0.8175
6-31659496-C-T	C6orf47	missense_variant	1.273e-08	1.579
6-31659672-C-G	C6orf47	missense_variant	5.786e-50	1.1674
6-31659746-C-T	C6orf47	missense_variant	4.207e-75	0.8656
6-31664144-G-A	GPANK1	missense_variant	5.899e-15	1.4894
6-31664357-C-A	GPANK1	missense_variant	6.46e-64	0.8552
6-31672068-C-A	LY6G5B	missense_variant	2.505e-42	0.6621
6-31693102-C-T	ABHD16A	missense_variant	1.61e-22	0.305
6-31707988-G-A	LY6G6F	missense_variant	2.581e-42	1.1455
6-31712751-A-G	LY6G6E	missense_variant	1.646e-36	0.3106
6-31724609-C-G	MPIG6B	missense_variant	1.663e-12	1.1066
6-31741268-C-T	MSH5	missense_variant	1.166e-62	0.5559
6-31759781-C-A	MSH5	splice_region_variant	3.634e-08	1.6055
6-31760212-A-G	MSH5	missense_variant	1.503e-24	0.6753
6-31762148-C-T	MSH5	missense_variant	1.061e-53	0.5965
6-31763142-C-T	SAPCD1	missense_variant	2.16e-14	1.5052
6-31764282-T-C	SAPCD1	missense_variant	1.415e-08	1.2407
6-31764320-G-A	SAPCD1	missense_variant	4.52e-14	1.6877
6-31765689-T-C	VWA7	missense_variant	3.625e-103	0.787
6-31770041-C-G	VWA7	missense_variant	4.073e-09	0.86
6-31772986-A-ACAGGCTCCATGGGG	VWA7	frameshift_variant	3.321e-25	0.7654
6-31774590-C-T	VWA7	missense_variant	2.179e-13	2.046
6-31782740-T-C	VARS	missense_variant	1.714e-57	1.7063
6-31810300-T-G	HSPA1L	missense_variant	1.228e-67	1.4302
6-31810495-G-A	HSPA1L	missense_variant	6.361e-62	0.8627
6-31874821-T-A	SLC44A4	missense_variant	8.186e-52	1.1698
6-31896633-C-T	EHMT2	missense_variant	6.619e-09	1.6234
6-31896761-G-A	EHMT2	missense_variant	1.435e-11	0.8361
6-31944746-T-C	C2	missense_variant	3.317e-64	0.5269
6-31947837-G-A	CFB	missense_variant	3.453e-26	0.8126
6-31954625-TCGATCC-T	NELFE	disruptive_inframe_deletion	4.031e-39	0.3217
6-31961237-A-C	SKIV2L	missense_variant	1.178e-19	1.0725
6-31961960-C-T	SKIV2L	missense_variant	4.541e-12	0.8085
6-31967790-G-A	SKIV2L	missense_variant	1.406e-10	0.8703
6-31967973-G-A	SKIV2L	missense_variant	1.591e-12	1.1293
6-31968902-C-T	SKIV2L	missense_variant	5.22e-18	1.0944
6-31978974-C-T	STK19	missense_variant	2.266e-14	2.2631
6-31979015-G-A	STK19	splice_region_variant	3.145e-12	0.806
6-31980644-TCTC-T	STK19	splice_region_variant	3.951e-18	1.095
6-32043862-T-C	TNXB	missense_variant	4.577e-09	1.4649
6-32049386-C-A	TNXB	missense_variant	1.718e-08	1.1747
6-32050123-C-T	TNXB	missense_variant	3.802e-22	0.4096
6-32052940-G-T	TNXB	missense_variant	2.976e-53	0.486
6-32053637-C-T	TNXB	missense_variant	3.46e-35	0.7178
6-32056597-A-G	TNXB	missense_variant	1.012e-32	0.6043
6-32056618-C-T	TNXB	missense_variant	2.351e-11	0.9009
6-32058093-C-T	TNXB	missense_variant	4.139e-19	1.1189
6-32058330-C-T	TNXB	missense_variant	3.471e-08	0.9577
6-32061406-C-T	TNXB	missense_variant	1.002e-18	1.1179
6-32061654-G-A	TNXB	missense_variant	3.707e-11	0.9018
6-32062152-C-T	TNXB	splice_region_variant	1.151e-15	1.1439
6-32067826-C-T	TNXB	missense_variant	7.337e-19	1.118
6-32073844-G-A	TNXB	missense_variant	2.716e-51	0.5059
6-32079167-C-T	TNXB	missense_variant	5.458e-11	1.1909
6-32082290-T-C	TNXB	missense_variant	1.347e-17	1.0633
6-32084439-C-T	TNXB	missense_variant	1.582e-53	0.4848
6-32087386-C-A	TNXB	missense_variant	9.718e-17	0.773
6-32087709-G-A	TNXB	missense_variant	6.462e-11	0.9032
6-32088803-A-C	TNXB	missense_variant	5.352e-19	1.1184
6-32095904-C-T	TNXB	missense_variant	5.701e-14	1.1363
6-32096321-C-T	TNXB	missense_variant	1.969e-17	1.1135
6-32096949-T-C	TNXB	missense_variant	2.379e-94	0.7947
6-32097246-C-T	TNXB	missense_variant	3.568e-15	1.1493
6-32116560-T-A	ATF6B	missense_variant	4.001e-22	0.5271
6-32120825-C-A	ATF6B	missense_variant	2.596e-25	1.7615
6-32154609-C-G	PPT2	missense_variant	2.439e-37	0.8795
6-32154695-C-A	PPT2	missense_variant	9.383e-81	0.8479
6-32166733-G-A	EGFL8	missense_variant	8.789e-81	0.8479
6-32183666-C-T	AGER	missense_variant	1.642e-13	0.8949
6-32192179-T-C	GPSM3	missense_variant	2.673e-35	0.8964
6-32201219-C-G	NOTCH4	missense_variant	6.281e-52	0.4857
6-32220606-T-C	NOTCH4	missense_variant	5.022e-79	0.8722
6-32222613-T-G	NOTCH4	missense_variant	8.436e-49	0.8972
6-32223094-T-A	NOTCH4	splice_region_variant	6.561e-16	1.1454
6-32223881-T-TAGC	NOTCH4	disruptive_inframe_insertion	2.276e-70	0.7553
6-32223881-T-TAGCAGC	NOTCH4	disruptive_inframe_insertion	3.885e-65	0.8295
6-32223881-T-TAGCAGCAGC	NOTCH4	disruptive_inframe_insertion	1.682e-15	0.8002
6-32223881-TAGC-T	NOTCH4	disruptive_inframe_deletion	1.33e-37	1.1109
6-32223881-TAGCAGCAGCAGC-T	NOTCH4	disruptive_inframe_deletion	7.901e-37	0.8455
6-32223881-TAGCAGCAGCAGCAGC-T	NOTCH4	disruptive_inframe_deletion	5.839e-17	1.3941
6-32293237-C-A	C6orf10	missense_variant	6.743e-43	0.615
6-32293376-C-T	C6orf10	missense_variant	3.47e-37	0.5222
6-32293381-G-C	C6orf10	missense_variant	8.841e-43	0.6155
6-32293475-T-G	C6orf10	missense_variant	1.623e-75	0.815
6-32293514-G-C	C6orf10	missense_variant	1.235e-42	0.6165
6-32293876-A-C	C6orf10	missense_variant	3.275e-42	0.6181
6-32293994-A-G	C6orf10	missense_variant	2.239e-12	1.0534
6-32299927-G-C	C6orf10	missense_variant	2.411e-27	1.7976
6-32330595-A-G	C6orf10	missense_variant	1.302e-12	1.0541
6-32332045-G-A	C6orf10	stop_gained	9.126e-22	0.9216
6-32335915-T-A	C6orf10	missense_variant	6.545e-75	0.8158
6-32335930-C-T	C6orf10	missense_variant&splice_region_variant	4.353e-09	0.6866
6-32339605-G-A	C6orf10	missense_variant	1.516e-12	1.0537
6-32349791-G-A	C6orf10	missense_variant	2.341e-09	0.6813
6-32366178-T-C	C6orf10	missense_variant	1.651e-12	1.0536
6-32368809-A-G	C6orf10	missense_variant	8.907e-13	1.0544
6-32369909-A-G	C6orf10	missense_variant	7.178e-13	0.9424
6-32393972-G-C	BTNL2	missense_variant	1.61e-25	0.8955
6-32393985-G-A	BTNL2	missense_variant	1.16e-38	0.8726
6-32394022-C-G	BTNL2	missense_variant	1.225e-59	0.2846
6-32394064-T-C	BTNL2	splice_region_variant	6.788e-26	0.8947
6-32394065-G-A	BTNL2	splice_region_variant	1.155e-25	0.8952
6-32394744-C-A	BTNL2	stop_gained	1.939e-61	0.2828
6-32394926-G-T	BTNL2	missense_variant	7.3e-39	0.8724
6-32394964-C-T	BTNL2	missense_variant	9.141e-39	0.8732
6-32394968-G-A	BTNL2	missense_variant	4.226e-39	0.8727
6-32396111-C-T	BTNL2	missense_variant	5.982e-60	0.2899
6-32396234-T-C	BTNL2	missense_variant	2.004e-59	0.2879
6-32396269-T-A	BTNL2	missense_variant	7.996e-60	0.2905
6-32396275-C-T	BTNL2	missense_variant	1.38e-60	0.2862
6-32401777-G-A	BTNL2	splice_region_variant	4.302e-59	0.2895
6-32401809-GAA-G	BTNL2	splice_region_variant	6.084e-60	0.2862
6-32403039-G-A	BTNL2	missense_variant	9.357e-60	1.255
6-32403058-T-C	BTNL2	missense_variant	3.771e-111	1.1796
6-32403102-C-T	BTNL2	missense_variant	7.125e-94	1.3383
6-32403150-G-A	BTNL2	missense_variant	1.38e-60	0.2862
6-32403192-TG-T	BTNL2	frameshift_variant	8.402e-91	1.3322
6-32403198-C-T	BTNL2	missense_variant	1.227e-90	1.3319
6-32403216-C-T	BTNL2	missense_variant&splice_region_variant	1.921e-71	1.4573
6-32405014-C-T	BTNL2	missense_variant	1.284e-10	0.6611
6-32405086-A-T	BTNL2	missense_variant	9.024e-94	1.3349
6-32439996-G-C	HLA-DRA	missense_variant	9.839e-47	2.2871
6-32637480-C-A	HLA-DQA1	missense_variant	1.429e-30	0.9198
6-32637507-G-A	HLA-DQA1	missense_variant	4.583e-30	1.263
6-32637511-T-C	HLA-DQA1	missense_variant	1.266e-39	0.6166
6-32637532-A-G	HLA-DQA1	missense_variant	2.531e-29	1.26
6-32637548-C-T	HLA-DQA1	splice_region_variant	5.983e-215	0.7593
6-32638918-T-C	HLA-DQA1	missense_variant	4.476e-61	1.2337
6-32638924-A-G	HLA-DQA1	missense_variant	4.946e-43	1.1544
6-32638944-G-T	HLA-DQA1	missense_variant	3.663e-26	1.1814
6-32638955-G-A	HLA-DQA1	stop_gained	6.997e-54	1.1227
6-32638965-A-G	HLA-DQA1	missense_variant	1.102e-31	1.2022
6-32638985-T-G	HLA-DQA1	missense_variant	2.007e-08	1.7248
6-32641418-G-A	HLA-DQA1	missense_variant	8.199e-12	1.1129
6-32641969-C-T	HLA-DQA1	splice_region_variant	1.03e-52	1.1213
6-32642029-C-T	HLA-DQA1	missense_variant	2.622e-215	0.7586
6-32642097-T-G	HLA-DQA1	missense_variant	1.959e-13	1.1188
6-32642122-C-T	HLA-DQA1	missense_variant	1.467e-16	1.756
6-32642175-T-C	HLA-DQA1	missense_variant	1.219e-214	0.7596
6-32642192-T-G	HLA-DQA1	missense_variant	1.403e-214	0.7594
6-32642197-T-G	HLA-DQA1	missense_variant	1.796e-214	0.7594
6-32642232-C-A	HLA-DQA1	missense_variant	1.594e-213	0.7596
6-32642232-C-G	HLA-DQA1	missense_variant	9.493e-108	1.1759
6-32642602-T-A	HLA-DQA1	splice_region_variant	1.287e-110	0.8286
6-32642624-G-A	HLA-DQA1	missense_variant	5.733e-110	1.2145
6-32642684-A-G	HLA-DQA1	missense_variant	3.724e-30	0.903
6-32642710-C-G	HLA-DQA1	missense_variant	4.28e-53	1.1214
6-32642972-G-A	HLA-DQA1	missense_variant	5.464e-14	1.1222
6-32660856-T-C	HLA-DQB1	splice_region_variant	8.244e-195	1.3092
6-32661352-T-C	HLA-DQB1	missense_variant	1.769e-22	0.905
6-32661960-C-T	HLA-DQB1	splice_region_variant	1.417e-21	0.9066
6-32661978-G-A	HLA-DQB1	missense_variant	2.104e-200	1.3149
6-32661987-C-T	HLA-DQB1	missense_variant	4.637e-30	1.0889
6-32662032-C-T	HLA-DQB1	missense_variant	3.168e-76	0.8377
6-32662070-A-G	HLA-DQB1	missense_variant	4.14e-55	0.8778
6-32662114-C-T	HLA-DQB1	missense_variant	1.227e-30	1.09
6-32662128-T-C	HLA-DQB1	missense_variant	8.504e-17	0.9056
6-32662154-C-G	HLA-DQB1	missense_variant	9.909e-09	1.2278
6-32662159-C-T	HLA-DQB1	missense_variant	7.7e-22	0.9064
6-32662186-C-T	HLA-DQB1	missense_variant	3.203e-22	0.9057
6-32662251-G-A	HLA-DQB1	splice_region_variant	8.46e-22	0.9064
6-32664821-A-T	HLA-DQB1	missense_variant	2.384e-24	0.9203
6-32664870-T-C	HLA-DQB1	missense_variant	1.883e-31	0.895
6-32664911-T-A	HLA-DQB1	missense_variant	3.279e-35	0.8919
6-32664911-T-C	HLA-DQB1	missense_variant	8.596e-10	1.2217
6-32664911-T-G	HLA-DQB1	missense_variant	3.552e-171	1.3206
6-32664912-C-T	HLA-DQB1	missense_variant	1.083e-08	1.213
6-32664923-T-A	HLA-DQB1	missense_variant	3.638e-12	1.0517
6-32664947-C-T	HLA-DQB1	missense_variant	7.077e-62	0.8519
6-32664972-A-C	HLA-DQB1	missense_variant	8.534e-59	0.3034
6-32665004-A-T	HLA-DQB1	missense_variant	3.485e-74	0.8389
6-32665005-G-A	HLA-DQB1	missense_variant	7.279e-75	0.8382
6-32665041-T-G	HLA-DQB1	missense_variant	3.134e-22	0.9055
6-32665043-C-G	HLA-DQB1	missense_variant	7.348e-76	0.8381
6-32665055-A-T	HLA-DQB1	missense_variant	4.079e-38	0.8857
6-32665056-A-G	HLA-DQB1	missense_variant	2.115e-56	0.3061
6-32665073-G-A	HLA-DQB1	splice_region_variant	4.403e-74	0.8574
6-32666522-A-ACC	HLA-DQB1	frameshift_variant	2.073e-192	1.3085
6-32666523-G-C	HLA-DQB1	missense_variant	3.892e-199	0.8025
6-32666523-GTA-G	HLA-DQB1	frameshift_variant	1.152e-193	1.3082
6-32666525-A-G	HLA-DQB1	missense_variant	1.42e-300	0.7644
6-32666529-A-T	HLA-DQB1	missense_variant	1.95e-11	0.9517
6-32666536-C-G	HLA-DQB1	missense_variant	2.375e-21	0.9071
6-32666573-T-C	HLA-DQB1	missense_variant	2.218e-11	0.9518
6-32666592-C-A	HLA-DQB1	missense_variant	4.979e-23	0.9031
6-32741532-A-G	HLA-DQA2	splice_region_variant	5.285e-117	0.829
6-32745267-C-T	HLA-DQA2	missense_variant	2.19e-50	0.3313
6-32745411-C-T	HLA-DQA2	splice_region_variant	5.177e-117	0.8289
6-32746077-G-A	HLA-DQA2	splice_region_variant	2.159e-16	0.8819
6-32757842-T-C	HLA-DQB2	missense_variant	1.833e-27	0.9245
6-32757848-T-C	HLA-DQB2	missense_variant	1.173e-19	0.9366
6-32759026-C-T	HLA-DQB2	missense_variant	1.93e-19	0.9372
6-32761836-T-C	HLA-DQB2	missense_variant	3.682e-50	0.5018
6-32816899-C-T	HLA-DOB	missense_variant	1.232e-10	0.8821
6-32822322-GA-G	TAP2	splice_region_variant	1.691e-48	0.3231
6-32828908-A-G	TAP2	stop_lost	5.527e-14	0.9386
6-32828974-T-C	TAP2	missense_variant	1.152e-13	0.9395
6-32829016-G-A	TAP2	missense_variant	1.117e-141	1.397
6-32835161-C-T	TAP2	missense_variant	2.782e-22	0.5696
6-32837530-C-T	TAP2	splice_region_variant	3.41e-30	0.9133
6-32843852-G-T	PSMB8	missense_variant&splice_region_variant	2.233e-27	1.1191
6-32843975-C-T	PSMB8	missense_variant	6.782e-10	1.1611
6-32847132-C-T	TAP1	missense_variant	3.04e-13	0.4795
6-32847165-C-T	TAP1	missense_variant	9.651e-18	0.7986
6-32848995-C-A	TAP1	missense_variant	2.271e-17	0.8019
6-32857313-G-A	PSMB9	missense_variant	3.609e-33	0.9074
6-32937309-G-T	HLA-DMB	missense_variant	1.166e-18	0.7918
6-32952462-C-T	HLA-DMA	splice_acceptor_variant	6.147e-14	0.7232
6-32969304-G-GC	BRD2	frameshift_variant	2.077e-08	2.273
6-32974577-G-T	BRD2	missense_variant	2.957e-08	1.1745
6-32974578-C-G	BRD2	missense_variant	2.951e-08	1.1746
6-32976246-C-G	BRD2	splice_region_variant	6.539e-23	0.592
6-32977753-G-C	BRD2	splice_region_variant	3.094e-10	0.9279
6-33008092-G-A	HLA-DOA	missense_variant&splice_region_variant	1.781e-42	1.1181
6-33069076-A-C	HLA-DPA1	missense_variant	5.375e-172	0.759
6-33069174-A-G	HLA-DPA1	missense_variant	5.613e-172	0.7591
6-33069222-T-C	HLA-DPA1	missense_variant	1.976e-171	0.7595
6-33069303-G-A	HLA-DPA1	splice_region_variant	4.651e-172	0.7591
6-33069305-A-G	HLA-DPA1	splice_region_variant	3.771e-172	0.7591
6-33069635-G-C	HLA-DPA1	splice_region_variant	2.102e-171	0.7595
6-33069636-C-A	HLA-DPA1	splice_region_variant	1.049e-171	0.7593
6-33069647-T-C	HLA-DPA1	missense_variant	1.237e-171	0.7594
6-33069745-T-C	HLA-DPA1	missense_variant	1.822e-178	0.7547
6-33069802-A-T	HLA-DPA1	missense_variant	3.235e-178	0.7539
6-33069803-T-G	HLA-DPA1	missense_variant	1.443e-177	0.7543
6-33069862-G-A	HLA-DPA1	missense_variant	2.394e-08	1.1198
6-33069863-C-T	HLA-DPA1	missense_variant	1.995e-08	1.1205
6-33080680-C-G	HLA-DPB1	missense_variant	5.13e-141	0.8135
6-33080683-T-C	HLA-DPB1	missense_variant	4.32e-286	0.4793
6-33080684-T-A	HLA-DPB1	missense_variant	4.089e-141	0.8135
6-33080689-G-T	HLA-DPB1	stop_gained	5.071e-74	0.85
6-33080690-G-T	HLA-DPB1	missense_variant&splice_region_variant	5.182e-74	0.85
6-33080762-T-A	HLA-DPB1	missense_variant	1.209e-30	0.872
6-33080765-C-T	HLA-DPB1	missense_variant	2.33e-26	0.9261
6-33080822-C-A	HLA-DPB1	missense_variant	2.083e-26	0.9256
6-33080825-C-A	HLA-DPB1	missense_variant	2.532e-36	0.9115
6-33080829-G-C	HLA-DPB1	missense_variant	7.381e-37	0.8792
6-33080863-A-G	HLA-DPB1	missense_variant	4.679e-38	1.1184
6-33080886-G-A	HLA-DPB1	missense_variant	1.896e-248	0.7338
6-33080909-G-A	HLA-DPB1	missense_variant	1.55e-106	0.8407
6-33080912-G-A	HLA-DPB1	missense_variant	2.634e-106	0.8409
6-33080914-C-G	HLA-DPB1	missense_variant	2.78e-106	0.8409
6-33080917-A-G	HLA-DPB1	missense_variant	4.307e-106	0.8411
6-33084942-G-A	HLA-DPB1	splice_region_variant	3.703e-79	0.8561
6-33084946-C-G	HLA-DPB1	splice_region_variant	2.525e-80	0.8557
6-33084959-G-A	HLA-DPB1	missense_variant	4.738e-77	0.8611
6-33085181-C-T	HLA-DPB1	missense_variant	1.065e-75	0.8644
6-33085204-C-A	HLA-DPB1	missense_variant	1.141e-36	0.8606
6-33085800-G-A	HLA-DPB1	missense_variant	4.108e-57	0.7728
6-33085905-G-A	HLA-DPB1	missense_variant&splice_region_variant	7.197e-76	0.8638
6-33165648-G-A	COL11A2	missense_variant	8.256e-10	2.0416
6-33168533-G-T	COL11A2	missense_variant	5.079e-21	0.8072
6-33173698-C-T	COL11A2	splice_region_variant	4.462e-21	0.9345
6-33200939-G-A	SLC39A7	splice_donor_variant	3.144e-13	1.3472
6-33201504-G-A	SLC39A7	missense_variant	4.374e-08	0.7144
6-33272128-A-G	RPS18	splice_region_variant	2.838e-19	1.0923
6-33272729-A-G	RPS18	splice_region_variant	2.252e-19	1.0925
6-33286888-A-G	WDR46	missense_variant	1.451e-18	1.093
6-33288694-T-C	WDR46	missense_variant&splice_region_variant	1.395e-12	0.9279
6-33305078-G-C	TAPBP	missense_variant	9.605e-14	1.055
6-33313727-C-A	TAPBP	missense_variant	5.79e-11	1.316
6-33319663-C-T	DAXX	missense_variant	2.041e-09	0.3626
6-33404001-C-A	KIFC1	missense_variant	2.738e-77	0.5626
6-33405564-C-T	KIFC1	missense_variant	1.699e-40	0.4633
6-33414511-G-A	PHF1	missense_variant	3.435e-09	0.9341
6-33432001-C-T	SYNGAP1	missense_variant	3.271e-14	1.0624
6-33455227-C-G	ZBTB9	missense_variant	2.06e-12	1.5543
6-33726914-G-A	IP6K3	splice_region_variant	3.333e-36	0.7816
7-50134181-A-G	SPATA48	missense_variant	7.338e-11	1.0484
7-50141376-C-T	SPATA48	missense_variant	4.819e-14	0.9466

## Sheet: c | UKB Multi-ancestry
band	meta.only	chr	position	rs	ALLELE0	ALLELE1	p	beta	se	Direction	HetDf	HetPVal	annotated.gene
2q13	1	2	111554940	rs147428054	G	C	3.631e-08	-0.0697	0.0127	--+---	5	0.6186	ANAPC1,BIM
5p15.33	1	5	1275935	rs113136187	C	T	2.728e-08	0.0617	0.0111	+-++++	5	0.8379	TERT
17q21.1	1	17	39885231	rs12948927	G	T	3.947e-09	0.1018	0.0173	+-++?+	4	0.3587	ZPBP2,GSDMB
Direction 'AFR','ASJ','SAS','AMR','EAS','NFE'

## Sheet: d | UKB+AoU Meta-analysis
band	annotated.gene	variant	rsid	MinFreq	MaxFreq	Effect	StdErr	log(P)	Direction	logHetP	hwe.p	NFE.ukb.P	NFE.ukb.A1FREQ	EUR.aou.P
1q21.1	CD160	1-145731972-T-C	rs1023945	0.2148	0.5775	-0.0351	0.0058	-8.88	---------	-0.8135	0.877503	1.82579e-05	0.577548	0.0508522
2p16.1	BCL11A	2-60353959-T-C	rs7573683	0.4499	0.8432	-0.0409	0.0059	-11.45	------+--	-0.6341	0.80192	1.4315e-06	0.54291	0.00454475
2p13.2	DYSF	2-71827707-C-T	rs35668054	0.1221	0.0216	0.0715	0.0114	-9.48	++-+??+?+	-0.7395	0.746768	1.11522e-07	0.07651	0.00170569
2q37.1	SP140	2-230226508-T-G	rs13397985	0.0998	0.19	-0.0439	0.0075	-8.21	-----?-?-	-0.01345	0.70913	2.80259e-05	0.190035	0.0131208
3q26.2	LRRC34	3-169800667-T-C	rs6793295	0.2368	0.654	0.0347	0.0062	-7.7	+++++---+	-0.4382	0.251848	1.54696e-05	0.26424	2.13974e-05
6p25.3	IRF4	6-408246-T-C	rs7768807	0.1956	0.3289	0.0377	0.0065	-8.31	+++++?+--	-0.4266	0.0215446	1.55199e-05	0.233479	0.0145047
7p15.2	SKAP2	7-26864711-C-G	rs17323934	0.0417	0.2588	-0.0397	0.0072	-7.49	----??-?-	-0.05111	0.914987	7.07864e-05	0.234193	0.00178386
7p14.3	CPVL	7-29092663-A-G	rs117744081	0.0149	0.0322	0.1096	0.0175	-9.41	+++??????	-1.041	0.980397	5.33667e-06	0.032195	0.000515335
8q21.11	TRPA1	8-71997445-T-G	rs10099390	0.2228	0.4802	0.0406	0.0064	-9.68	+++++?+-+	-0.813	0.949187	0.000257828	0.238042	0.0846331
8q21.13	PKIA	8-78635235-T-A	rs34334613	0.3933	0.1513	-0.0441	0.0074	-8.53	-----?-?-	-0.08329	0.0371964	1.56315e-06	0.152123	0.00825772
8q24.21	MYC	8-128521400-A-G	rs1516982	0.1022	0.1981	0.0422	0.0077	-7.46	+++++?+?+	-0.3058	0.552377	0.000328141	0.162823	0.000933319
11q24.3	ETS1	11-128621128-C-T	rs11221396	0.5436	0.089	-0.0329	0.0059	-7.58	----+-+-+	-0.4785	0.441262	6.68867e-07	0.543596	0.0660526
12p13.31	LTBR	12-6384185-A-G	rs10849448	0.6299	0.9673	-0.0388	0.0071	-7.41	-----?-+-	-0.2231	0.642623	1.38497e-05	0.752842	0.0105531
12p13.2	KLRC1,KLRC2	12-10428428-A-G	rs10772279	0.7703	0.9162	-0.0463	0.0082	-7.71	----+?-?-	-0.1004	0.4122	2.83341e-06	0.87265	0.221141
12q21.31	TMTC2	12-82775455-G-T	rs10083084	0.315	0.1148	-0.0443	0.0079	-7.62	-----?+?-	-1.031	0.0109579	0.0110739	0.130709	0.00126579
13q33.3	TNFSF13B	13-108308037-T-A	rs374039502	0.0328	0.0209	0.1395	0.0205	-11.02	+++??????	-0.04579	0.0672647	6.6693e-08	0.020946	0.000533286
14q32.32	TRAF3	14-102770058-A-C	rs10138548	0.6463	0.798	-0.0411	0.0062	-10.6	-----?-?+	-0.1183	0.723788	5.63741e-07	0.686646	0.000150803
17p13.2	ARRB2	17-4713092-C-A	rs35592645	0.3347	0.1574	0.0403	0.0064	-9.41	+++++?++-	-0.5216	0.310791	2.2272e-05	0.248806	0.0074266
19p13.11	EPS15L1	19-16356948-A-G	rs875622	0.5085	0.8655	-0.0404	0.007	-8.02	---?---+-	-0.1571	0.881622	1.13757e-06	0.7715	0.130725
19q13.43	SLC27A5	19-58506649-C-CT	rs377249164	0.2853	0.1792	0.0388	0.0071	-7.34	++++-?-?+	-0.1587	0.00171061	8.32779e-06	0.209514	0.011743
