# Supplementary material for: Population-scale sequencing resolves determinants of persistent EBV DNA
Source: Nature. 2026 Jan 28;650(8102):664–72. doi: 10.1038/s41586-025-10020-2 (PMC12888827; doi:10.1038/s41586-025-10020-2)
Supplement: Supplementary file 3 — Supplementary Tables 1–8 [file 41586_2025_10020_MOESM3_ESM.zip › 2025-05-12670D-s3/SuppTable6-HLA-Associations.xlsx]

## Sheet: ED Table 6
allele	class	Estimate_UKB	StdErr_UKB	PValue_UKB	ZStatistic_UKB	Estimate_AoU	StdErr_AoU	PValue_AoU	ZStatistic_AoU
B_1515	Class_I	1.79212	1.40182	0.2011	1.27842	-12.9263	500.849	0.97941	-0.0258087
B_3905	Class_I	1.22986	1.22277	0.314512	1.0058	1.25252	0.502803	0.0127361	2.49107
A_3401	Class_I	1.13588	1.12502	0.31266	1.00966	-1.5659	1.55704	0.314563	-1.00569
B_1531	Class_I	1.02411	3.39029	0.762597	0.302072	-10.772	261.382	0.967127	-0.0412117
B_5002	Class_I	0.826011	0.776026	0.287142	1.06441	-0.0788341	0.350996	0.82229	-0.224601
B_3910	Class_I	0.699353	0.359967	0.0520373	1.94282	0.35233	0.557076	0.527084	0.632463
B_5901	Class_I	0.675787	1.70114	0.69118	0.397255	-14.0222	882.744	0.987326	-0.0158848
A_3601	Class_I	0.671295	0.706941	0.342327	0.949577	-11.8428	152.453	0.938082	-0.0776812
B_4801	Class_I	0.500559	0.423231	0.236924	1.18271	-0.0939113	0.338623	0.781525	-0.277333
A_7401	Class_I	0.495251	0.184529	0.00727771	2.68386	0.820183	0.365991	0.0250265	2.24099
B_5107	Class_I	0.478643	0.325926	0.141952	1.46856	-0.0711516	0.327016	0.827758	-0.217578
B_3541	Class_I	0.430499	1.35686	0.751035	0.317275	0.0562534	0.75129	0.940314	0.0748757
B_2707	Class_I	0.405058	0.373321	0.277916	1.08501	0.126791	0.369487	0.731482	0.343155
B_1502	Class_I	0.388493	0.63822	0.542714	0.608714	-11.4297	195.994	0.953496	-0.0583167
B_3924	Class_I	0.348972	1.38856	0.801567	0.25132	-0.497312	0.369912	0.178817	-1.34441
A_0103	Class_I	0.340372	0.814785	0.676134	0.417745	1.01033	0.471831	0.0322506	2.14129
B_5123	Class_I	0.339984	1.48103	0.818434	0.22956	-0.0212725	0.552157	0.969268	-0.0385262
A_0302	Class_I	0.339498	0.131731	0.0099603	2.5772	0.487281	0.129782	0.000173616	3.7546
A_0207	Class_I	0.323861	0.588653	0.5822	0.550174	-0.544962	1.21351	0.653374	-0.44908
B_5601	Class_I	0.313546	0.0811484	0.000111611	3.86386	0.0282024	0.115938	0.807809	0.243254
A_6901	Class_I	0.308385	0.223463	0.16758	1.38002	0.403096	0.207677	0.0522618	1.94097
B_8101	Class_I	0.305988	0.672793	0.649251	0.454803	-13.418	346.306	0.969093	-0.038746
A_7403	Class_I	0.299565	0.564796	0.595838	0.530395	0.977033	0.313185	0.00181055	3.11967
B_3503	Class_I	0.290568	0.0626692	3.54289e-06	4.63654	0.247728	0.0908377	0.00638838	2.72715
B_5401	Class_I	0.279109	0.729355	0.701958	0.382679	-0.844706	0.826609	0.306831	-1.02189
B_5102	Class_I	0.266033	1.10452	0.809665	0.240858	0.261456	1.17013	0.823191	0.223442
B_2703	Class_I	0.240157	0.457278	0.599453	0.525188	0.275785	0.772336	0.721033	0.357079
A_0301	Class_I	0.229724	0.0835741	0.00598239	2.74875	0.535275	0.0521209	9.63386e-25	10.2699
A_3004	Class_I	0.224687	0.133821	0.0931487	1.67902	0.617518	0.150547	4.09908e-05	4.10182
A_3201	Class_I	0.216875	0.0852926	0.0109993	2.54272	0.471439	0.060919	1.00375e-14	7.73878
B_5101	Class_I	0.213784	0.0561771	0.000141498	3.80554	0.17537	0.0828708	0.0343291	2.11618
B_4404	Class_I	0.211982	0.172211	0.218346	1.23094	0.066756	0.290399	0.818187	0.229877
B_4012	Class_I	0.206337	0.82882	0.803397	0.248953	-12.2264	387.502	0.974829	-0.0315518
B_4403	Class_I	0.200861	0.0577049	0.000499857	3.48083	0.12679	0.0937585	0.176278	1.35231
A_3402	Class_I	0.19945	0.145649	0.170877	1.36939	0.449487	0.244973	0.066529	1.83484
A_2901	Class_I	0.198419	0.155932	0.203207	1.27247	0.279348	0.153466	0.0687188	1.82026
A_3002	Class_I	0.192897	0.0947515	0.0417689	2.03582	0.615689	0.0908165	1.20606e-11	6.77948
A_0102	Class_I	0.192033	0.244627	0.432451	0.785004	0.737829	0.323359	0.0225035	2.28176
A_1101	Class_I	0.183478	0.0845934	0.0300869	2.16894	0.438698	0.057181	1.69221e-14	7.67209
A_6801	Class_I	0.181163	0.0857713	0.0346722	2.11217	0.412189	0.0621214	3.24009e-11	6.63522
B_1503	Class_I	0.170014	0.142407	0.232534	1.19386	0.474849	0.512529	0.354196	0.926482
B_4601	Class_I	0.169811	0.712431	0.811606	0.238354	0.339534	0.934604	0.716387	0.363291
B_4501	Class_I	0.166055	0.0770597	0.0311704	2.15489	-0.0871445	0.133958	0.515347	-0.650535
A_0101	Class_I	0.1602	0.0837604	0.0558002	1.91259	0.404879	0.0540495	6.84044e-14	7.4909
B_3701	Class_I	0.154444	0.0712272	0.0301332	2.16833	0.0625999	0.115147	0.58668	0.543653
A_2902	Class_I	0.128989	0.0861464	0.13431	1.49732	0.398109	0.0696477	1.09034e-08	5.71604
A_2403	Class_I	0.12898	0.184936	0.485536	0.697427	0.638429	0.148802	1.78293e-05	4.29047
B_3901	Class_I	0.119151	0.069388	0.0859473	1.71717	0.275468	0.0964734	0.00429851	2.85538
A_2601	Class_I	0.116332	0.0897568	0.19495	1.29608	0.352379	0.0639408	3.56753e-08	5.51102
A_6601	Class_I	0.105741	0.115387	0.359455	0.916403	0.486653	0.12061	5.46217e-05	4.03492
B_1516	Class_I	0.0990419	0.201971	0.623868	0.490376	-0.115617	0.274128	0.673197	-0.421764
A_3301	Class_I	0.095411	0.109178	0.382173	0.8739	0.450437	0.119178	0.000157125	3.77953
B_5001	Class_I	0.0946288	0.0767758	0.21775	1.23253	0.00217158	0.121049	0.985687	0.0179397
A_2402	Class_I	0.087395	0.0852173	0.305101	1.02555	0.336656	0.0546101	7.06097e-10	6.16472
B_4006	Class_I	0.0868674	0.19474	0.655547	0.44607	-0.284889	0.437539	0.514971	-0.651116
B_1518	Class_I	0.0842326	0.0946927	0.373714	0.889537	0.112704	0.156224	0.470648	0.721425
A_3101	Class_I	0.0800633	0.085986	0.351791	0.93112	0.291899	0.0641342	5.32941e-06	4.55138
B_1509	Class_I	0.0682697	1.26414	0.956931	0.0540049	-0.483596	0.432988	0.264045	-1.11688
A_2407	Class_I	0.0679524	0.413881	0.869587	0.164183	0.472325	0.701628	0.50083	0.673184
B_2702	Class_I	0.0653464	0.118628	0.581736	0.550851	-0.174207	0.134331	0.194684	-1.29685
A_6802	Class_I	0.0623304	0.105483	0.554583	0.590906	0.201335	0.118346	0.0888973	1.70124
B_4701	Class_I	0.0566367	0.091621	0.536468	0.618163	0.014867	0.153486	0.922836	0.0968622
B_4402	Class_I	0.0533719	0.0561704	0.342022	0.950177	0.0955459	0.0829305	0.249271	1.15212
B_2705	Class_I	0.0510631	0.0562495	0.363986	0.907796	-0.0170524	0.0863231	0.843403	-0.197542
A_3001	Class_I	0.0499135	0.0947279	0.598253	0.526915	0.225629	0.0877492	0.0101319	2.57129
B_4405	Class_I	0.0444536	0.113227	0.69461	0.392607	-0.0341728	0.144898	0.813557	-0.23584
B_1401	Class_I	0.0275004	0.148042	0.852632	0.185761	-0.0541806	0.216898	0.802744	-0.249798
B_4901	Class_I	0.0273579	0.0679723	0.687326	0.402486	0.113999	0.101732	0.262464	1.12059
A_0205	Class_I	0.0259043	0.0954609	0.786114	0.271361	0.243409	0.0920984	0.00821931	2.64293
B_0705	Class_I	0.007133	0.179677	0.968333	0.0396989	0.24066	0.233929	0.303588	1.02877
B_1525	Class_I	0.005426	0.697135	0.99379	0.00778328	2.09941	1.98266	0.289653	1.05888
B_1529	Class_I	-0.000159155	1.00082	0.999873	-0.000159026	-12.4903	375.802	0.973486	-0.0332365
A_2301	Class_I	-0.00470146	0.0894813	0.958097	-0.0525413	0.274612	0.0748686	0.000244536	3.66792
C_1701	Class_I	-0.0163606	0.213823	0.93901	-0.0765145	-0.216242	0.197438	0.273411	-1.09524
B_4002	Class_I	-0.0168035	0.0687917	0.807024	-0.244267	-0.00180447	0.101193	0.985773	-0.017832
A_2501	Class_I	-0.0196357	0.096241	0.838333	-0.204026	0.2404	0.0746069	0.00127199	3.22223
B_3906	Class_I	-0.0308004	0.07096	0.66425	-0.434053	-0.0838048	0.11807	0.477836	-0.709787
B_0702	Class_I	-0.036022	0.0588546	0.540504	-0.612051	-0.0653819	0.0871834	0.453294	-0.749936
B_5702	Class_I	-0.0434526	0.343018	0.899196	-0.126678	-0.0894055	0.369304	0.808709	-0.242092
B_4001	Class_I	-0.0490683	0.0595768	0.410159	-0.823613	-0.0441906	0.092968	0.634551	-0.475332
B_4101	Class_I	-0.0636427	0.178544	0.7215	-0.356454	0.466062	0.183045	0.0108913	2.54617
B_1302	Class_I	-0.0637408	0.0748096	0.394191	-0.852041	-0.0800303	0.117193	0.494673	-0.682896
A_0211	Class_I	-0.0639371	0.167029	0.701875	-0.38279	0.195067	0.403294	0.628611	0.483683
C_1801	Class_I	-0.0689946	0.479916	0.885687	-0.143764	0.805896	439.286	0.998536	0.00183456
A_1102	Class_I	-0.0736244	0.802833	0.926932	-0.0917057	-10.9265	252.328	0.96546	-0.0433027
A_2608	Class_I	-0.0741418	0.165828	0.654803	-0.4471	-0.100234	0.269502	0.70995	-0.371923
B_4102	Class_I	-0.0829212	0.180437	0.645833	-0.459559	0.235651	0.139768	0.0917934	1.68601
B_1801	Class_I	-0.092016	0.0562657	0.101968	-1.63538	-0.0433791	0.0834732	0.603289	-0.519677
C_1602	Class_I	-0.0923951	0.155716	0.552942	-0.593358	0.0749604	0.148065	0.612669	0.506267
B_5801	Class_I	-0.0954718	0.0843826	0.25788	-1.13142	0.0892329	0.135315	0.509611	0.659443
A_0202	Class_I	-0.099066	0.178804	0.579547	-0.554047	0.334755	0.220039	0.128174	1.52134
C_0702	Class_I	-0.112156	0.118564	0.344168	-0.945961	0.0948368	0.0940906	0.313488	1.00793
B_5301	Class_I	-0.119235	0.0987417	0.227224	-1.20754	-0.385105	0.164016	0.0188761	-2.34797
B_1510	Class_I	-0.129087	0.317044	0.683892	-0.407158	0.167097	0.359688	0.642247	0.46456
A_3303	Class_I	-0.130881	0.127973	0.30644	-1.02272	0.25275	0.147809	0.0872708	1.70997
C_0602	Class_I	-0.131401	0.123436	0.28709	-1.06453	0.135173	0.104604	0.196276	1.29224
B_1508	Class_I	-0.133689	0.78542	0.864843	-0.170213	-1.20424	0.727314	0.0977758	-1.65573
C_0302	Class_I	-0.136159	0.173092	0.431498	-0.786631	-0.258979	0.187601	0.16744	-1.38048
B_1501	Class_I	-0.138506	0.055238	0.0121608	-2.50744	-0.128581	0.082871	0.120763	-1.55158
C_0704	Class_I	-0.147354	0.120473	0.221282	-1.22313	0.120092	0.101583	0.237124	1.18221
A_0206	Class_I	-0.147656	0.130749	0.258769	-1.1293	0.216795	0.179999	0.228428	1.20442
C_1203	Class_I	-0.149441	0.117862	0.204824	-1.26793	-0.0502521	0.0897658	0.575607	-0.559813
B_5105	Class_I	-0.159857	0.727513	0.826081	-0.219731	-0.99506	0.739974	0.178714	-1.34472
B_3801	Class_I	-0.160734	0.0702792	0.0221914	-2.28708	0.00984197	0.0967187	0.918948	0.101759
B_5108	Class_I	-0.164902	0.184319	0.370971	-0.894657	-0.205957	0.249182	0.408501	-0.826535
C_0701	Class_I	-0.168875	0.118552	0.154308	-1.42448	0.0290781	0.0913066	0.750131	0.318466
C_1601	Class_I	-0.170838	0.119749	0.153685	-1.42664	0.0967581	0.0993388	0.330046	0.974022
B_3505	Class_I	-0.180891	0.572188	0.751896	-0.31614	-0.472392	1.13971	0.67852	-0.414483
B_1524	Class_I	-0.200396	0.240525	0.404753	-0.833162	0.338043	0.292274	0.247437	1.1566
C_0303	Class_I	-0.233651	0.118245	0.0481558	-1.97599	-0.0613064	0.0921462	0.505848	-0.665316
B_5201	Class_I	-0.23373	0.216616	0.280586	-1.079	-0.947271	0.383576	0.0135273	-2.46958
C_0202	Class_I	-0.233786	0.117771	0.0471354	-1.98508	0.10727	0.0899271	0.232925	1.19286
A_8001	Class_I	-0.235372	0.481014	0.624612	-0.489324	1.07065	0.421167	0.0110186	2.54211
A_0201	Class_I	-0.241297	0.0839748	0.00406023	-2.87344	0.0127078	0.0544667	0.815519	0.233313
A_0203	Class_I	-0.245437	0.154141	0.11132	-1.59229	-10.479	238.035	0.964886	-0.0440229
C_1504	Class_I	-0.249959	0.356859	0.483653	-0.70044	0.40712	0.309065	0.18775	1.31726
B_2704	Class_I	-0.256015	1.13392	0.821373	-0.225779	-11.4248	406.895	0.9776	-0.0280779
C_1502	Class_I	-0.25898	0.122166	0.034014	-2.11991	0.0648186	0.09483	0.494276	0.683524
C_0401	Class_I	-0.272497	0.116414	0.0192446	-2.34076	0.00877174	0.0842761	0.917103	0.104083
C_0801	Class_I	-0.284824	0.453935	0.53036	-0.627456	-0.0613317	0.446944	0.890853	-0.137225
C_0304	Class_I	-0.296267	0.119062	0.0128338	-2.48835	-0.0771372	0.0943645	0.413677	-0.817439
A_0220	Class_I	-0.308016	0.466567	0.509142	-0.660175	-0.320377	0.52356	0.540591	-0.61192
C_1402	Class_I	-0.314265	0.12331	0.0108167	-2.54856	0.101484	0.10449	0.331433	0.971232
C_1505	Class_I	-0.318008	0.236681	0.179073	-1.34361	-0.078025	0.209461	0.709518	-0.372503
B_5701	Class_I	-0.328396	0.0690257	1.95923e-06	-4.75759	-0.406263	0.111834	0.000280437	-3.63273
C_1604	Class_I	-0.348717	0.206589	0.0914153	-1.68798	-0.19871	0.217545	0.361021	-0.913422
B_3510	Class_I	-0.350961	1.60768	0.827193	-0.218303	-12.0705	882.743	0.98909	-0.0136739
B_1301	Class_I	-0.352388	1.10568	0.749949	-0.318707	0.0888273	1.09716	0.935473	0.0809611
C_0102	Class_I	-0.363786	0.117358	0.00193655	-3.09979	-0.00335971	0.0904581	0.970373	-0.037141
B_5703	Class_I	-0.366391	0.455224	0.420902	-0.804858	0.0577909	0.250229	0.817352	0.230952
C_0501	Class_I	-0.369662	0.117813	0.00170276	-3.13771	-0.300382	0.0914385	0.00101956	-3.28507
B_3543	Class_I	-0.385876	0.986067	0.695555	-0.391328	-12.1961	882.743	0.988977	-0.0138161
C_0802	Class_I	-0.404986	0.176488	0.0217506	-2.29469	-0.212964	0.215068	0.322068	-0.990217
B_1527	Class_I	-0.412624	0.753371	0.583895	-0.547704	-10.2613	541.53	0.984882	-0.0189487
B_1803	Class_I	-0.416628	0.302787	0.16883	-1.37597	-0.239015	0.36144	0.50843	-0.661285
B_1507	Class_I	-0.460007	0.495475	0.353192	-0.928416	0.243392	0.216929	0.261868	1.12199
C_0403	Class_I	-0.491305	0.61625	0.425306	-0.79725	0.823629	1.2997	0.52627	0.63371
B_5502	Class_I	-0.611434	0.613854	0.319221	-0.996059	-12.1068	245.848	0.960724	-0.049245
B_0801	Class_I	-0.633463	0.0598965	3.85219e-26	-10.576	-0.683801	0.0945949	4.8754e-13	-7.22873
B_3501	Class_I	-0.647156	0.0583159	1.29112e-28	-11.0974	-0.787242	0.0902068	2.61328e-18	-8.72708
B_7801	Class_I	-0.663329	1.09394	0.544271	-0.606367	0.317975	0.814357	0.696195	0.390461
B_1517	Class_I	-0.678102	0.115818	4.77302e-09	-5.8549	-0.794219	0.161371	8.58046e-07	-4.92168
B_4201	Class_I	-0.683707	0.358171	0.0562771	-1.90888	0.627964	0.491812	0.20166	1.27684
B_5501	Class_I	-0.713567	0.0640068	7.29881e-29	-11.1483	-0.805717	0.105887	2.75743e-14	-7.60923
B_3902	Class_I	-0.809108	1.14806	0.480961	-0.704758	-12.8063	882.743	0.988425	-0.0145074
B_3502	Class_I	-0.842062	0.138252	1.12369e-09	-6.09077	-0.669901	0.128077	1.69074e-07	-5.23048
B_7301	Class_I	-0.855099	0.508718	0.0927847	-1.68089	-0.561854	0.481971	0.243719	-1.16574
B_1402	Class_I	-0.890916	0.143297	5.05903e-10	-6.21726	-0.870263	0.217389	6.24772e-05	-4.00325
B_6701	Class_I	-0.96585	1.15311	0.402253	-0.837604	-12.2408	226.898	0.956976	-0.0539484
B_3508	Class_I	-1.11627	0.152102	2.15274e-13	-7.33895	-1.1291	0.159311	1.36684e-12	-7.08737
C_1202	Class_I	-1.12766	0.255521	1.01864e-05	-4.41318	-0.165274	0.391132	0.672622	-0.422552
B_5802	Class_I	-1.15747	0.933402	0.214956	-1.24005	-1.03268	0.814393	0.204784	-1.26804
C_0804	Class_I	-1.27123	1.55666	0.414134	-0.81664	1.23852	1.24552	0.320037	0.994383
B_1804	Class_I	-1.37616	1.94766	0.479836	-0.706567	-12.0573	220.904	0.956472	-0.0545817
B_3512	Class_I	-1.68131	0.796339	0.0347464	-2.1113	-12.8793	332.474	0.9691	-0.0387377
B_2706	Class_I	-11.0485	906.928	0.99028	-0.0121823	2.54042	1.51556	0.0936935	1.67623
B_1521	Class_I	-11.2471	882.744	0.989834	-0.012741	1.33741	2.12584	0.52927	0.62912
B_8201	Class_I	-11.5474	503.297	0.981695	-0.0229436	-9.44644	882.743	0.991462	-0.0107012
A_0216	Class_I	-12.1909	595.42	0.983665	-0.0204744	-11.7343	200.061	0.953228	-0.0586538
A_6602	Class_I	-13.5132	305.37	0.964704	-0.0442517	1.08081	0.880246	0.219504	1.22785
C_0210	Class_I	-14.8919	448.501	0.973512	-0.0332038	-0.398249	0.532371	0.454421	-0.748066
B_4802	Class_I	-16.8403	638.998	0.978975	-0.0263542	-12.4414	486.491	0.979597	-0.0255737
C_0305	Class_I	-17.1469	462.899	0.970451	-0.0370425	-12.4781	349.849	0.971548	-0.035667
A_0214	Class_I	-17.3914	733.626	0.981087	-0.0237061	1.06166	1.13151	0.348108	0.938265
B_1520	Class_I	-19.1902	287.221	0.94673	-0.0668132	16.2539	882.743	0.985309	0.018413
B_1530	Class_I	-19.3665	999.027	0.984534	-0.0193853	17.491	882.743	0.984191	0.0198144
C_1403	Class_I	-19.5212	325.042	0.95211	-0.0600573	0.486141	0.281848	0.0845569	1.72484
A_2603	Class_I	-20.4846	1052.23	0.984468	-0.0194679	-11.2431	329.883	0.972812	-0.0340819
B_3802	Class_I	-23.5787	410.314	0.954175	-0.057465	-11.1826	211.718	0.957876	-0.0528187
A_0264	Class_I	-26.9073	1072.7	0.979988	-0.0250836	-0.925329	1.024	0.366184	-0.903645
A_0210	Class_I	-29.9222	842.759	0.971677	-0.035505	-0.890835	0.589247	0.13058	-1.51182
B_1513	Class_I	-29.9359	518.875	0.953992	-0.0576938	0.362006	1.16174	0.755339	0.311607
B_3520	Class_I	-29.9865	555.25	0.956931	-0.0540054	-12.7323	371.64	0.97267	-0.0342598
B_1511	Class_I	-33.6425	841.313	0.968103	-0.0399881	-10.5378	611.652	0.986254	-0.0172285
B_4010	Class_I	-66.8506	1868.79	0.971464	-0.0357722	1.37554	1.85324	0.457944	0.742237
DPB1_8101	Class_II	7.4896	3.81291	0.0494986	1.96427	-0.494742	1.03573	0.632882	-0.477674
DRB1_0811	Class_II	2.71701	0.858263	0.00154705	3.16571	0.933262	0.548026	0.0885772	1.70295
DPB1_4501	Class_II	1.13389	1.18722	0.33954	0.955074	-0.137968	0.606143	0.819945	-0.227616
DRB1_1403	Class_II	1.07462	0.696376	0.122793	1.54316	0.49306	1.1097	0.656812	0.444319
DRB1_0810	Class_II	0.9382	0.93849	0.31746	0.999691	0.757007	0.333047	0.0230279	2.27297
DPB1_3501	Class_II	0.843098	1.26098	0.503749	0.668603	-1.58734	1.01341	0.117268	-1.56634
DRB1_0302	Class_II	0.837696	0.460635	0.0689772	1.81857	0.228934	0.478735	0.632503	0.478207
DQA1_0601	Class_II	0.73442	0.312447	0.0187458	2.35055	0.321505	0.380387	0.397996	0.845206
DQA1_0503	Class_II	0.71754	0.470523	0.127263	1.52498	-0.00634901	0.321389	0.984239	-0.0197549
DPB1_1801	Class_II	0.639254	0.520636	0.21951	1.22783	1.18489	0.432368	0.0061352	2.74047
DRB1_0410	Class_II	0.586824	0.555742	0.291001	1.05593	0.639038	0.525902	0.224317	1.21513
DRB3_0224	Class_II	0.551646	0.378101	0.144567	1.45899	-0.32665	0.16834	0.0523291	-1.94042
DRB1_1102	Class_II	0.525855	0.103051	3.34527e-07	5.10288	0.932266	0.184094	4.10383e-07	5.06408
DRB1_1303	Class_II	0.509001	0.0843314	1.58245e-09	6.03573	0.710388	0.154642	4.35348e-06	4.59375
DPB1_3301	Class_II	0.491342	1.17261	0.675205	0.419016	-11.6069	282.3	0.967204	-0.0411155
DPA1_0301	Class_II	0.476053	0.326921	0.145345	1.45617	0.183518	0.231011	0.426955	0.794413
DRB1_1304	Class_II	0.38109	0.490577	0.437265	0.77682	0.569244	0.521144	0.274703	1.0923
DQA1_0302	Class_II	0.372382	0.540274	0.490668	0.689247	0.0778688	0.308469	0.800703	0.252437
DQB1_0503	Class_II	0.367877	0.164867	0.025657	2.23136	0.532545	0.290379	0.0666597	1.83396
DRB1_0801	Class_II	0.33928	0.166709	0.0418339	2.03517	0.750365	0.206073	0.000271309	3.64126
DRB1_1503	Class_II	0.306929	0.281976	0.276377	1.08849	0.103789	0.359074	0.772547	0.289045
DRB1_0408	Class_II	0.283392	0.116624	0.0151004	2.42996	0.846071	0.171603	8.20589e-07	4.93041
DRB1_1001	Class_II	0.279222	0.100247	0.00534711	2.78534	0.560428	0.229419	0.0145732	2.44282
DRB1_0407	Class_II	0.272191	0.0817714	0.000872571	3.32868	0.807365	0.137813	4.67377e-09	5.85839
DPB1_1601	Class_II	0.257975	0.0706656	0.000261582	3.65065	0.660124	0.100066	4.19825e-11	6.59691
DRB1_0301	Class_II	0.254437	0.0981683	0.00954628	2.59184	0.557276	0.23539	0.0179105	2.36746
DRB1_0404	Class_II	0.24204	0.0581734	3.17328e-05	4.16066	0.956216	0.118384	6.62335e-16	8.07727
DQB1_0604	Class_II	0.226994	0.157663	0.149941	1.43974	0.629663	0.284235	0.0267401	2.21529
DPB1_3401	Class_II	0.193569	0.675866	0.774571	0.286401	0.630126	0.429478	0.142324	1.46719
DPB1_1901	Class_II	0.193458	0.0738849	0.00883502	2.61837	0.828395	0.132048	3.53169e-10	6.27343
DRB3_0101	Class_II	0.190158	0.109417	0.0822259	1.73791	0.047288	0.0279	0.0900924	1.69491
DPA1_0104	Class_II	0.189439	0.21568	0.379764	0.878331	0.293193	0.201674	0.146004	1.45379
DRB1_0406	Class_II	0.185113	0.209364	0.376605	0.884169	0.964503	0.331625	0.00363265	2.90842
DRB3_0301	Class_II	0.180467	0.149731	0.228098	1.20527	-0.0224474	0.0608894	0.712382	-0.368659
DPB1_3001	Class_II	0.179302	1.25348	0.886256	0.143043	0.126182	0.664724	0.849446	0.189826
DQB1_0303	Class_II	0.174394	0.097448	0.0735172	1.78961	-0.186198	0.193483	0.335876	-0.962346
DQA1_0102	Class_II	0.169097	0.143423	0.238394	1.17901	-0.10244	0.213584	0.631494	-0.479626
DQA1_0301	Class_II	0.167084	0.110791	0.13153	1.5081	-0.254305	0.22534	0.259093	-1.12854
DPB1_1301	Class_II	0.152356	0.0583601	0.00903767	2.61063	0.365363	0.0935292	9.3678e-05	3.90641
DRB3_0202	Class_II	0.132126	0.107588	0.219417	1.22808	0.00388462	0.0280945	0.890027	0.13827
DQB1_0603	Class_II	0.130822	0.118164	0.268239	1.10713	0.522186	0.230716	0.0236155	2.26333
DPB1_2001	Class_II	0.128691	0.119023	0.279597	1.08123	0.675874	0.103163	5.69535e-11	6.55152
DRB1_1405	Class_II	0.12676	0.744446	0.864795	0.170274	-11.5472	297.328	0.969021	-0.0388366
DPA1_0103	Class_II	0.114125	0.200686	0.569576	0.568676	0.049572	0.0906412	0.584445	0.546904
DRB1_0403	Class_II	0.110797	0.0962517	0.249685	1.15111	0.782529	0.130651	2.10546e-09	5.98945
DPA1_0202	Class_II	0.105944	0.207649	0.609905	0.510209	0.149185	0.0895439	0.0957032	1.66605
DQA1_0103	Class_II	0.0965191	0.148835	0.516662	0.648499	-0.0742192	0.140718	0.597894	-0.527432
DQB1_0502	Class_II	0.0798755	0.143715	0.578353	0.555793	0.308724	0.261328	0.237458	1.18137
DPB1_0601	Class_II	0.0778641	0.0637178	0.221703	1.22201	0.655683	0.06983	6.01712e-21	9.3897
DPB1_0501	Class_II	0.0769817	0.0616078	0.211466	1.24954	0.568539	0.09468	1.91516e-09	6.00484
DRB1_0405	Class_II	0.0754279	0.0737427	0.306377	1.02285	0.837785	0.149715	2.19511e-08	5.59588
DPB1_0202	Class_II	0.0743113	0.0628647	0.237173	1.18208	0.482534	0.10828	8.33643e-06	4.45636
DPB1_2301	Class_II	0.0633158	0.117067	0.588611	0.54085	0.327588	0.115492	0.00456167	2.83646
DPB1_0201	Class_II	0.0318419	0.0424372	0.453056	0.750329	0.484954	0.0548416	9.33394e-19	8.84281
DRB1_0802	Class_II	0.0188284	0.245534	0.938875	0.0766834	0.913795	0.296889	0.00208462	3.0779
DRB1_1406	Class_II	0.0152099	0.617808	0.980359	0.0246191	0.317089	0.698057	0.649653	0.454244
DRB5_0202	Class_II	0.0151723	0.24073	0.949746	0.0630261	-0.0803446	0.0432627	0.0632922	-1.85713
DPB1_1101	Class_II	-0.000720994	0.0612874	0.990614	-0.0117642	0.248692	0.101994	0.0147567	2.4383
DQA1_0401	Class_II	-0.00185743	0.212998	0.993042	-0.00872044	-0.297529	0.118318	0.0119147	-2.51466
DQB1_0602	Class_II	-0.00300803	0.0972801	0.975332	-0.0309213	0.222981	0.229731	0.331739	0.970616
DQA1_0101	Class_II	-0.00620143	0.161431	0.969356	-0.0384155	0.0256041	0.295508	0.930954	0.0866445
DRB1_0803	Class_II	-0.00760347	0.300854	0.979837	-0.025273	0.474968	0.396181	0.230579	1.19887
DQB1_0402	Class_II	-0.0150357	0.159585	0.924936	-0.0942176	0.309617	0.15441	0.0449465	2.00516
DRB1_0101	Class_II	-0.0226707	0.093092	0.807595	-0.24353	0.151972	0.234905	0.517664	0.646951
DRB1_1103	Class_II	-0.0232497	0.105526	0.82562	-0.220322	0.362867	0.160491	0.0237604	2.26098
DQA1_0303	Class_II	-0.0294563	0.170878	0.863137	-0.172382	-0.28653	0.21707	0.18684	-1.31999
DQB1_0201	Class_II	-0.0349643	0.108181	0.746543	-0.323201	0.163834	0.522787	0.753987	0.313386
DRB1_1402	Class_II	-0.0386401	0.333236	0.907689	-0.115954	0.292814	0.672677	0.663347	0.435297
DQB1_0302	Class_II	-0.0458035	0.0981269	0.640659	-0.466778	0.0587713	0.103737	0.571025	0.566543
DPB1_0401	Class_II	-0.0516069	0.0401708	0.198902	-1.28468	0.41022	0.0529094	8.9577e-15	7.75324
DQB1_0609	Class_II	-0.0622768	0.167078	0.709342	-0.37274	0.297245	0.295463	0.314401	1.00603
DQB1_0301	Class_II	-0.0626819	0.0974156	0.519933	-0.643448	0.120667	0.0935569	0.197131	1.28977
DRB4_0101	Class_II	-0.0720534	0.0772521	0.350973	-0.932705	0.0534745	0.0323734	0.0985741	1.65181
DRB4_0103	Class_II	-0.0767557	0.0729939	0.293013	-1.05154	0.125795	0.0240293	1.64934e-07	5.23506
DPB1_2101	Class_II	-0.0924158	0.793004	0.907225	-0.116539	0.359677	649.501	0.999558	0.000553774
DRB1_0102	Class_II	-0.0947879	0.110113	0.389333	-0.860828	0.11806	0.247832	0.633811	0.47637
DPB1_0101	Class_II	-0.0973914	0.0565974	0.0852915	-1.72078	0.0991075	0.0898011	0.269752	1.10363
DQB1_0504	Class_II	-0.1141	0.181105	0.528682	-0.63002	0.272703	0.388804	0.483061	0.701389
DQB1_0501	Class_II	-0.11738	0.137014	0.391612	-0.856698	0.111032	0.25569	0.664111	0.434245
DRB1_0701	Class_II	-0.128596	0.102323	0.208838	-1.25677	0.184061	0.455579	0.686202	0.404014
DPA1_0201	Class_II	-0.129585	0.20684	0.530988	-0.626498	0.00493539	0.0915607	0.957013	0.0539029
DQA1_0501	Class_II	-0.137863	0.109792	0.209234	-1.25568	-0.257618	0.560407	0.645733	-0.459698
DRB1_1301	Class_II	-0.140139	0.114421	0.220665	-1.22476	-0.0931597	0.168763	0.580938	-0.552015
DQA1_0201	Class_II	-0.145428	0.138021	0.292037	-1.05366	0.234802	0.479153	0.624109	0.490035
DRB5_0101	Class_II	-0.148376	0.227458	0.514192	-0.652324	0.0388579	0.036352	0.285099	1.06894
DRB1_1404	Class_II	-0.157611	0.181246	0.384521	-0.869596	-0.0151898	0.281523	0.95697	-0.0539557
DRB1_0806	Class_II	-0.171452	0.229607	0.455234	-0.746718	-0.149371	0.503364	0.76666	-0.296746
DQB1_0202	Class_II	-0.175713	0.103032	0.0881175	-1.70541	-0.378004	0.186057	0.0421886	-2.03166
DPB1_0402	Class_II	-0.183917	0.041492	9.3104e-06	-4.4326	0.2942	0.0564425	1.86426e-07	5.21239
DRB1_1401	Class_II	-0.196813	0.101412	0.052292	-1.94072	0.355098	0.23723	0.134433	1.49685
DRB1_1302	Class_II	-0.201278	0.159217	0.206167	-1.26418	0.0738169	0.214752	0.731048	0.343732
DQA1_0509	Class_II	-0.202335	0.642069	0.752663	-0.31513	0.0283073	0.279391	0.919298	0.101318
DRB1_1602	Class_II	-0.217697	0.228334	0.340379	-0.953416	0.381637	0.272208	0.160913	1.40201
DQA1_0505	Class_II	-0.229652	0.187869	0.221554	-1.22241	-0.164195	0.2219	0.459331	-0.739949
DRB1_1601	Class_II	-0.230734	0.149112	0.121771	-1.54738	0.55727	0.217863	0.0105308	2.55789
DRB1_1101	Class_II	-0.26563	0.0768972	0.000551625	-3.45435	-0.0349474	0.138071	0.800182	-0.253111
DPB1_1501	Class_II	-0.267337	0.098686	0.00674929	-2.70897	0.0849148	0.169949	0.617322	0.49965
DRB1_1501	Class_II	-0.294975	0.129793	0.0230474	-2.27265	-0.020227	0.188492	0.914543	-0.107309
DPB1_1401	Class_II	-0.298093	0.0760174	8.80438e-05	-3.92138	0.0448032	0.107891	0.677947	0.415266
DQB1_0601	Class_II	-0.328212	0.311885	0.29264	-1.05235	-0.429778	0.45336	0.343137	-0.947984
DRB1_0401	Class_II	-0.339049	0.0561674	1.57595e-09	-6.0364	0.302941	0.118874	0.0108214	2.54841
DPB1_0301	Class_II	-0.444038	0.045786	3.07078e-22	-9.69813	-0.127831	0.0592745	0.0310377	-2.15659
DRB1_0411	Class_II	-0.506305	0.818681	0.536285	-0.618441	0.384263	0.845954	0.649659	0.454236
DRB1_1106	Class_II	-0.512199	1.44219	0.722474	-0.355154	0.640403	1.09115	0.557266	0.586907
DPB1_2601	Class_II	-0.518368	0.33806	0.125187	-1.53336	0.226137	0.438168	0.605788	0.516095
DRB1_1502	Class_II	-0.571242	0.321832	0.0759033	-1.77497	0.187637	0.412199	0.648957	0.455211
DPB1_1701	Class_II	-0.608749	0.0739888	1.91027e-16	-8.22758	-0.384502	0.117112	0.00102639	-3.28319
DQB1_0401	Class_II	-0.614154	0.548948	0.263232	-1.11878	0.950754	0.631006	0.13188	1.50673
DRB1_0807	Class_II	-0.616213	1.15305	0.593052	-0.534418	-13.1864	882.744	0.988082	-0.014938
DRB1_1104	Class_II	-0.66204	0.0872512	3.25529e-14	-7.58774	-0.494431	0.145297	0.000666749	-3.4029
DPB1_0901	Class_II	-0.708694	0.0993507	9.80242e-13	-7.13325	-0.797347	0.169038	2.39393e-06	-4.71696
DRB1_1201	Class_II	-0.709529	0.0818944	4.55692e-18	-8.66395	-0.549946	0.155127	0.000392424	-3.54513
DRB1_0402	Class_II	-0.902395	0.0969231	1.27332e-20	-9.31042	-0.302951	0.150047	0.0434835	-2.01904
DQB1_0304	Class_II	-0.91158	0.156034	5.15151e-09	-5.8422	-0.828994	0.186907	9.19357e-06	-4.43532
DRB1_0103	Class_II	-0.976856	0.0935643	1.61996e-25	-10.4405	-0.918611	0.222079	3.52775e-05	-4.13641
DPB1_1001	Class_II	-0.985143	0.0734628	5.27693e-41	-13.4101	-0.64203	0.117012	4.09152e-08	-5.48686
DRB1_0901	Class_II	-1.06699	0.0977435	9.64625e-28	-10.9162	-0.395688	0.333327	0.235193	-1.18709
DRB1_0804	Class_II	-1.07763	0.243191	9.36973e-06	-4.43123	-1.08145	0.333178	0.00117096	-3.24586
DRB1_1321	Class_II	-1.19716	0.96325	0.213928	-1.24284	0.0925088	1.17765	0.937388	0.0785536
DRB1_1305	Class_II	-1.31743	0.489463	0.00711149	-2.69158	-1.92713	0.350261	3.75539e-08	-5.50199
DRB1_1111	Class_II	-1.31999	1.87224	0.480789	-0.705033	0.880123	0.522177	0.0918946	1.68549
DRB1_1202	Class_II	-1.63247	0.791198	0.0390858	-2.06328	-0.25795	0.677573	0.703428	-0.380698
DRB1_1143	Class_II	-2.2644	2.68633	0.399265	-0.842935	0.217104	1.07138	0.839417	0.202639
DRB1_1312	Class_II	-2.50038	1.28986	0.0525624	-1.9385	-10.7909	529.186	0.983731	-0.0203915
DQA1_0104	Class_II	-3.23416	1.6106	0.0446386	-2.00804	-0.0437388	0.246592	0.859215	-0.177373
DPB1_8501	Class_II	-12.5443	353.702	0.971708	-0.0354656	1.58714	0.691972	0.0218109	2.29365
DPA1_0401	Class_II	-19.9845	395.971	0.959748	-0.0504696	-10.733	212.279	0.959676	-0.0505607
DRB5_0102	Class_II	-22.0141	1330.31	0.986797	-0.0165481	0.101765	0.11894	0.392218	0.855602
DPB1_4001	Class_II	-27.4548	717.358	0.969471	-0.0382721	-0.0331366	1.07433	0.975394	-0.0308441
DPB1_3101	Class_II	-30.7127	738.013	0.966805	-0.0416154	-12.4815	882.743	0.988719	-0.0141394
DRB1_1407	Class_II	-32.5902	2282.96	0.98861	-0.0142755	-0.120512	0.441874	0.785062	-0.272729
DRB1_1315	Class_II	-42.6723	462.449	0.92648	-0.0922748	0.73815	1.12854	0.513063	0.654075
