# Supplementary material for: Population-scale sequencing resolves determinants of persistent EBV DNA
Source: Nature. 2026 Jan 28;650(8102):664–72. doi: 10.1038/s41586-025-10020-2 (PMC12888827; doi:10.1038/s41586-025-10020-2)
Supplement: Supplementary file 3 — Supplementary Tables 1–8 [file 41586_2025_10020_MOESM3_ESM.zip › 2025-05-12670D-s3/SuppTable8-EBV_VUS.xlsx]

## Sheet: ED Table 8
gene	variant_aa	variant_nt	MAFavg	cohort	allele_frequency
BRRF2	K392Q	A95187C	0.651549	AoU	0.602
BRRF2	D463A	A95401C	0.605374	AoU	0.510978
BLLF2	H8R	T77703C	0.515635	AoU	0.466523
BSLF1	A3T	C74587T	0.474928	AoU	0.358674
BSLF1	M290V	T73726C	0.467796	AoU	0.429098
BLLF3	S253G	T75430C	0.456206	AoU	0.456693
BALF3	T23A	T160842C	0.454655	AoU	0.404806
BFRF2	G40E	G47638A	0.45287	AoU	0.38961
BFRF2	Q34P	A47620C	0.441548	AoU	0.371269
BRLF1	S542N	C91271T	0.430249	AoU	0.391304
BFLF1	L250Q	A45489T	0.411068	AoU	0.313167
BALF4	T444A	T157535C	0.410177	AoU	0.455752
BSLF1	A511P	C73063G	0.406364	AoU	0.347079
BFRF2	V130F	G47907T	0.40091	AoU	0.344554
BALF3	G317R	C159960G	0.368967	AoU	0.367816
BDLF3	I73L	T118562G	0.311154	AoU	0.220561
BXLF2	V197I	C130159T	0.301344	AoU	0.217039
BSLF1	A245T	C73861T	0.299818	AoU	0.190317
BcRF1	R548Q	G126819A	0.298814	AoU	0.19898
BDLF3	A209T	C118154T	0.293009	AoU	0.201597
BcRF1	Q569R	A126882G	0.292285	AoU	0.227586
BDLF3	T136A	T118373C	0.27575	AoU	0.184834
BXRF1	Y87S	A132830C	0.25983	AoU	0.154275
BSLF1	H77R	T74364C	0.223187	AoU	0.182456
BGLF5	S438N	C108741T	0.202212	AoU	0.333333
BBLF1	A42V	G108562A	0.0983761	AoU	0.0204082
BRRF2	E395G	G95196C	0.0859784	AoU	0.142276
BALF2	I613V	T162476C	0.0252562	AoU	0.0331588
RPMS1	D51N	G155391A	0.00444086	AoU	0.00693241
BNRF1	P694H	C3816A	0.001	AoU	0
BALF2	V317M	C163364T	0.000899281	AoU	0
BRRF2	K392Q	A95187C	0.651549	UKB	0.701099
BRRF2	D463A	A95401C	0.605374	UKB	0.699769
BLLF2	H8R	T77703C	0.515635	UKB	0.564748
BSLF1	A3T	C74587T	0.474928	UKB	0.591182
BSLF1	M290V	T73726C	0.467796	UKB	0.506494
BLLF3	S253G	T75430C	0.456206	UKB	0.45572
BALF3	T23A	T160842C	0.454655	UKB	0.504505
BFRF2	G40E	G47638A	0.45287	UKB	0.516129
BFRF2	Q34P	A47620C	0.441548	UKB	0.511828
BRLF1	S542N	C91271T	0.430249	UKB	0.469194
BFLF1	L250Q	A45489T	0.411068	UKB	0.508969
BALF4	T444A	T157535C	0.410177	UKB	0.364602
BSLF1	A511P	C73063G	0.406364	UKB	0.465649
BFRF2	V130F	G47907T	0.40091	UKB	0.457265
BALF3	G317R	C159960G	0.368967	UKB	0.370119
BDLF3	I73L	T118562G	0.311154	UKB	0.401747
BXLF2	V197I	C130159T	0.301344	UKB	0.38565
BSLF1	A245T	C73861T	0.299818	UKB	0.409318
BcRF1	R548Q	G126819A	0.298814	UKB	0.398649
BDLF3	A209T	C118154T	0.293009	UKB	0.384422
BcRF1	Q569R	A126882G	0.292285	UKB	0.356984
BDLF3	T136A	T118373C	0.27575	UKB	0.366667
BXRF1	Y87S	A132830C	0.25983	UKB	0.365385
BSLF1	H77R	T74364C	0.223187	UKB	0.263918
BGLF5	S438N	C108741T	0.202212	UKB	0.07109
BBLF1	A42V	G108562A	0.0983761	UKB	0.176344
BRRF2	E395G	G95196C	0.0859784	UKB	0.0296804
BALF2	I613V	T162476C	0.0252562	UKB	0.0173536
RPMS1	D51N	G155391A	0.00444086	UKB	0.00194932
BNRF1	P694H	C3816A	0.001	UKB	0.002
BALF2	V317M	C163364T	0.000899281	UKB	0.00179856
